# Supplementary material for: A comprehensive fungi-specific 18S rRNA gene sequence primer toolkit suited for diverse research issues and sequencing platforms
Source: BMC Microbiol. 2018 Nov 20;18:190. doi: 10.1186/s12866-018-1331-4 (PMC6247509; doi:10.1186/s12866-018-1331-4)
Supplement: Supplementary file 2 — List of the 436 fungi-specific primer pairs tested for their performance by in silico PCR. Primer pairs were grouped according to the expected amplicon size into three groups: S for small (≤600 bp), M for medium (600–1000 bp), and L for large size (> 1000 bp). (XLSX 124 kb) [file 12866_2018_1331_MOESM2_ESM.xlsx]

## Sheet: Table_Primer_Pairs
Additional file 2: List of the 436 fungi-specific primer pairs tested for their performance by in silico PCR. Primer pairs were grouped according to the expected amplicon size into three groups: S for small (≤600 bp), M for medium (600 – 1,000 bp), and L for large size (>1,000 bp).
Primer pair according to the nomenclature of Gargas & Depriest (1996)
Old primer pair name as given in the source literature
Fwd 5´end, 5´-position of the forward primer referenced to the 18S rRNA gene sequence of Saccharomyces cerevisiae (acc. No. Z75578, (James et al. 1997))
Rvs 5´end, 5´-position of the reverse primer referenced to the 18S rRNA gene sequence of Saccharomyces cerevisiae (acc. No. Z75578, (James et al. 1997))
Fungi, sequence coverage rate for Fungi
Non-fungal eukaryotes, sequence coverage rate for non-fungal eukaryotes
0_mis, coverage rate under a zero-mismatch threshold
1_mis, coverage rate under a one-mismatch threshold
Primer pair	Old primer pair name	Fwd 5'-end	Rvs 5'-end	Amplicon length (bp)	Variable regions covered	Fungi (%)		Non-fungal eukaryotes (%)		Blastocladiomycota (%)		Chytridiomycota (%)		Cryptomycota (%)		Ascomycota (%)		Basidiomycota (%)		Glomero- mycotina (%)		Mucoromycotina (%)		Entomopthoro- mycotina (%)		Kickxello- mycotina (%)		Zoopago- mycotina (%)			Alveolata (%)		Rhizaria (%)		Stramenopiles (%)		Telonema (%)
						0_mis	1_mis	0_mis	1_mis	0_mis	1_mis	0_mis	1_mis	0_mis	1_mis	0_mis	1_mis	0_mis	1_mis	0_mis	1_mis	0_mis	1_mis	0_mis	1_mis	0_mis	1_mis	0_mis	1_mis		0_mis	1_mis	0_mis	1_mis	0_mis	1_mis	0_mis	1_mis
Group S
nu-SSU-0279-5´/nu-SSU-0351-3´	UF1/18S-Cs-1F	263	368	105	part of V2	31.8	45	0.082817	0.643872	not further recorded
nu-SSU-1129-5'/nu-SSU-1200-3'	MB1/Nu-SSU-1196-3´	1110	1219	109	V5	72.4	79.4	2.90028	22.5372	81.3	93.8	64.1	86	0	6.2	77.4	84	74	79.5	54.5	65.7	29.9	31.1	0	5.1	43.6	75.5	23.1	61.5		10	50.8	0.1	7	1	28.4	0	0
nu-SSU-0777-5´/nu-SSU-0852-3´	Basid 3/NS20UCB	760	871	111	part of V4	11.7	28.6	0.00525778	0.819018	not further recorded
nu-SSU-1152-5´/nu-SSU-1223-3´	NS5/.FR1	1131	1245	114	no variable region	10.2	40.3	0.0720725	5.9269	not further recorded
nu-SSU-0068-5´-20/nu-SSU-0151-3´	Fun18S1/CNS25	49	174	125	V1, part of V2	71.8	79.7	4.30426	21.3824	68.4	78.9	55.9	84.9	66.7	83.3	71.2	79.7	75.4	81	66.9	75.5	67.4	77.1	43.3	50	65	86.7	75	83.3		0	40.7	0	57.1	0	63.7	0	92.3
nu-SSU-0068-5´-23/nu-SSU-0151-3´	NS1AA/CNS25	46	174	128	V1, part of V2	69.7	78.8	4.13449	20.5451	60	66.7	55.2	86.2	65.9	82.9	69.8	78	72.4	80.7	66.7	76	67.1	76.9	33.3	50	63.3	86.7	75	83.3		15	39.7	8.2	56.3	0.1	62.8	0	69.2
nu-SSU-1338-5´/nu-SSU-1430-3´	F1300/SR15	1318	1447	129	V7	54.6	74.6	0.878628	12.5236	15.6	21.9	20.9	84.7	0	0	48.6	73.9	74.5	79.1	22.7	74.1	2.4	36.6	10.3	10.3	76.9	85.6	53.8	53.8		1.7	48.5	0.1	0.8	0.1	0.4	30.1	81.9
nu-SSU-0637-5´/nu-SSU-0729-3´	FF1/fung5	616	747	131	part of V4	23.8	46.1	0.015679	0.0702268	not further recorded
nu-SSU-1333-5´/nu-SSU-1430-3´	FF390/SR15	1316	1447	131	V7	64.3	84.1	2.73367	35.9817	93.8	93.8	28.5	86.2	55.6	86.4	57.1	85.9	79.6	82.7	22.7	74.5	60.4	88.9	87.2	92.3	90.4	94.2	84.6	100		5.1	69.1	1.4	45.6	3.4	22.5	45.8	81.9
nu-SSU-1627-5´/nu-SSU-1729-3´	SR11R/EF3	1610	1749	139	V9	41.1	63.5	0.41425	12.5234	18.8	81.3	67.9	85	78.3	82.6	35.8	65.4	46.4	62.1	54	61.7	23.7	26.5	11.1	83.3	66.2	80.9	30	40		0.1	0.3	0.8	17.9	0.1	0.7	0	0
nu-SSU-1438-5´/nu-SSU-1538-3´-a	NS7/nu-SSU-1536-3′	1415	1557	142	V8	62	80	0.130542	10.455	0	15.6	13.7	24.6	20.5	91.8	60.3	85.6	76.7	82.7	45.5	74.5	11.3	64.1	0	5.1	1	24.3	0	7.7		0.1	3.2	0.1	3.1	0.1	0.5	0	3.6
nu-SSU-1438-5´/nu-SSU-1538-3´-b	NS7/Glomer1536	1415	1557	142	V8	62	80	0.130403	10.4587	0	15.6	13.4	24.6	20.5	91.8	59.8	85.5	76.6	82.7	59.6	77.1	11.3	64.1	0	5.1	1	24.3	0	7.7		0.1	3.2	0.1	3.1	0.1	0.5	0	3.6
nu-SSU-0038-5´-19/nu-SSU-0151-3´	NS1/CNS25	20	174	154	V1, part of V2	55.9	70.3	18.363	6.88093	0	71.4	63.5	64.1	3.1	9.4	66.8	78.8	50.5	67.4	64.3	78.6	50	63.6	33.3	33.3	52.9	76.5	0	50		30.6	6	5.8	9.6	0.2	7.1	0	0
nu-SSU-1206-5´/nu-SSU-1322-3´	NS23UCB/AMV4.5R	1187	1343	156	no variable region	44	72.3	2.45059	12.9213	9.4	21.9	56.6	86.5	0	0	48.4	71.7	38.7	76.4	59.6	71.8	27	39.6	0	0	40.9	81.8	15.4	46.2		7.6	54.3	0.1	0.3	0.1	0.2	0	0
nu-SSU-0038-5´-22/nu-SSU-0151-3´	GeoA2/CNS25	17	174	157	V1, part of V2	43.5	72.3	18.7227	34.6231	0	71.4	65.8	90.4	0	43.8	59.6	78.4	35.6	69.6	72.3	77.7	48.1	58	35.3	44.4	38.5	76.5	0	50		31.3	48	5.8	43.7	0.2	16.9	0	85.7
nu-SSU-1627-5´/nu-SSU-1747-3´	SR11R/Geo11	1610	1769	159	V9	35.9	47.3	20.9864	27.4737	not further recorded
nu-SSU-1627-5´/nu-SSU-1748-3´-22	SR11R/Geo10	1610	1769	159	V9	36.3	47.8	21.3756	27.9422	not further recorded
nu-SSU-1627-5´/nu-SSU-1748-3´-23	SR11R/Geo11	1610	1770	160	V9	25.6	41.6	20.4022	25.7223	not further recorded
nu-SSU-1627-5´/nu-SSU-1751-3´-20	SR11R/NS24UCB	1610	1770	160	V9	30.5	42.4	21.4742	27.4936	not further recorded
nu-SSU-0178-5´/nu-SSU-0305-3´	NS1.5R/CNS26	159	323	164	part of V2	10.2	49.9	0.279983	6.75763	not further recorded
nu-SSU-0637-5´/nu-SSU-0729-3´	FF1/fung5	583	747	164	part of V4	27.1	34.3	0.0184705	1.12868	not further recorded
nu-SSU-0025-5´/nu-SSU-0151-3´	GeoA1/CNS25	6	174	168	V1, part of V2	17.3	47	18.0186	38.6622	not further recorded
nu-SSU-0021-5´-18´/nu-SSU-0151-3´	Nu-SSU-0021-5´/CNS25	4	174	170	V1, part of V2	33.9	65.9	0.1812	40.7098	0	71.4	3.8	56.6	0	0	20.7	66.6	41.3	66.9	0	66.7	8.8	60.3	41.2	47.1	28.6	71.4	0	50		0.2	46.1	0	55.7	0	67.2	0	100
nu-SSU-0020-5´/nu-SSU-0151-3´	FORS/CNS25	2	174	172	V1, part of V2	4.8	47.3	18.5065	42.6139	not further recorded
nu-SSU-0173-5´/nu-SSU-0305-3´	NS25/CNS26	151	323	172	part of V2	0.4	78.7	0.00264901	10.4459	0	84.8	0	71.3	0	0	0.7	81.3	0.2	81.5	0	73.6	0.4	26.2	0	45.2	0	77.8	0	84.6		0	4	0	10.5	0	0.1	0	0
nu-SSU-0590-5´/nu-SSU-0729-3´	TW10/fung5	574	747	173	part of V4	27.7	46.9	0.01622	0.0723	not further recorded
nu-SSU-1584-5´/nu-SSU-1729-3´	SR18R/EF3	1567	1749	182	V9	26.8	62.3	0.218391	3.79197	12.5	75	42.7	83.6	65.2	84.8	25.2	64.9	30.5	62.3	0	28.9	21.7	24.9	0	83.3	0	58.8	0	50		0.1	0.3	0.3	17.1	0.1	0.6	0	0
nu-SSU-1152-5´/nu-SSU-1295-3´	NS5/NS22UCB	1131	1314	183	no variable region	13.9	78	1.07851	34.0409	0	9.4	0.3	87.4	0	0	26.7	76.6	0.4	81.6	0	70.5	5.3	78	0	84.6	0	66.4	7.7	79.6		3.6	68.1	5.8	70.1	0.2	75	0	64
nu-SSU-1429-5´/nu-SSU-1581-3´	SR14R/SR17	1412	1598	186	V8	1.7	60.8	11.2015	19.307	3.3	16.1	15.5	79.4	7.9	26.5	1.6	55.5	0.7	69.4	0.5	21.1	0.7	81.2	0	0	0	50	0	30.8		24	27.9	0.5	13.3	0.2	3.4	0	0
nu-SSU-0402-5´/nu-SSU-0553-3´	NS19UCB/NS2	381	573	192	V3	9	78.8	0.451472	59.3252	0	96.8	0.5	85.4	0.7	22.6	17.8	91.1	0.1	84.2	0	90.3	0	95.1	0	78.3	0.8	88.2	0	95.7		1.4	66.1	0.3	67.1	0	10.2	0	2.1
nu-SSU-0337-5´-19/nu-SSU-0497-3´	MH2/NS18UCB	319	516	197	V3	5.7	43.4	0.15736	1.71999	not further recorded
nu-SSU-0337-5´-20/nu-SSU-0497-3´	AU2/NS18UCB	318	516	198	V3	21.9	44.7	0.160119	1.72316	not further recorded
nu-SSU-0402-5´/nu-SSU-0564-3´	NS19UCB/NS2+10	381	583	202	V3	0	77.5	0	54.4006	not further recorded
nu-SSU-0564-5´/nu-SSU-0729-3´	P1/fung5	545	747	202	part of V4	27.2	46.7	0.0133858	0.0703955	not further recorded
nu-SSU-1584-5´/nu-SSU-1748-3´-22	SR18R/Geo10	1567	1769	202	V9	14.1	46.4	1.60987	6.24488	not further recorded
nu-SSU-1584-5´/nu-SSU-1748-3´-23	SR18R/Geo11	1567	1770	203	V9	11.8	40.6	1.34925	5.5533	not further recorded
nu-SSU-1584-5´/nu-SSU-1751-3´-20	SR18R/NS24UCB	1567	1770	203	V9	16.2	41.3	1.39729	6.23212	not further recorded
nu-SSU-0335-5´/nu-SSU-0497-3´	AML1/NS18UCB	312	516	204	V3	5.7	43.2	0.0931373	1.4952	not further recorded
nu-SSU-0637-5´/nu-SSU-0801-3´	FF1/f-nu-SSU-0801-3′-mpn	616	820	204	part of V4	39.4	46.5	0.0315342	0.0737573	not further recorded
nu-SSU-0178-5´/nu-SSU-0351-3´	NS1.5R/18S-Cs-1F	159	368	209	part of V2	6.9	36	0.0120797	5.97692	not further recorded
nu-SSU-0323-5´/nu-SSU-0497-3´	NS26/NS18UCB	305	516	211	V3	30.1	60.1	0.147837	3.77082	0	0	5.1	48.1	17.1	34.3	53.6	80.9	4.2	38.1	16	40.4	5.3	30.8	0	22.5	0	29.1	23.1	69.2		0	0.2	0	21.3	0	0.8	0	1.3
nu-SSU-0550-5´/nu-SSU-0729-3´	GEO3/fung5	531	747	216	part of V4	25.3	45.3	0.00544696	0.0486348	not further recorded
nu-SSU-0176-5´/nu-SSU-0351-3´	f-nu-SSU-0176-5′-mpn/18S-Cs-1F	151	368	217	V2	55.7	65.6	0.987369	23.3278	0	84.8	0	18.1	0	0	52.6	62.8	71.8	75.7	0.4	34.9	39.7	72.6	0	12.5	14.8	83.3	7.7	23.1		0.1	0.6	0.1	4.1	0	11.1	0	0
nu-SSU-0564-5´/nu-SSU-0749-3´	P1/VANS22	545	769	224	part of V4	4.8		0.843902		not further recorded
nu-SSU-0313-5´/nu-SSU-0497-3´	GlomerWT0/NS18UCB	290	516	226	part of V2,V3	28.6	44.8	0.141256	2.32221	not further recorded
nu-SSU-0113-5´/nu-SSU-0305-3´	GeoNS1/CNS26	93	323	230	V2	54.9	75.7	17.2992	29.4429	27.6	82.8	67.3	86.3	0	0	68.9	74.4	41.2	82.1	70.1	77	25.6	29.7	26.3	78.9	1.9	23.8	7.7	76.9		0.2	7.7	0.7	10.1	0.1	5.2	0	2
nu-SSU-1129-5´/nu-SSU-1322-3´	MB1/AMV4.5R	1110	1343	233	V5	58	72.4	8.1841	13.8102	9.4	21.9	74.2	85.7	60.5	66.7	47.2	71.2	74.6	78.4	66.8	72.1	27.9	29.6	0	0	65.5	75.5	53.8	53.8		36.1	61.1	7	1.5	0.3	0.5	22.6	54.8
nu-SSU-1128-5´/nu-SSU-1322-3´	NS51/AMV4.5R	1108	1343	235	no variable region	57.9	72.5	8.19147	13.8989	9.4	21.9	73.6	85.7	60.5	66.7	47.1	71.2	74.7	78.4	65.7	71.5	27.9	29.6	0	0	65.5	75.5	53.8	53.8		36.1	61.3	0.4	1.5	0.3	0.5	23.8	54.8
nu-SSU-1338-5´/nu-SSU-1538-3´-a	F1300/nu-SSU-1536-3′	1318	1557	239	V7, V8	56.5	71.7	0.105689	1.67361	0	15.6	5.7	24.6	0	0	54.8	74	73.2	79.8	18.2	72.1	1.2	17.8	0	0	0	24.3	0	7.7		0.1	2.8	0.1	0.1	0.1	0.2	0	3.6
nu-SSU-1338-5´/nu-SSU-1538-3´-b	F1300/Glomer1536	1318	1557	239	V7, V8	56.3	71.6	0.106183	1.6083	0	15.6	5.4	24.6	0	0	54.3	73.9	73.1	79.7	22.3	74	1.2	17.8	0	0	0	24.3	0	7.7		0.1	2.8	0.1	0.1	0.1	0.2	0	3.6
nu-SSU-1333-5´/nu-SSU-1538-3´-a	FF390/nu-SSU-1536-3′	1316	1557	241	V7, V8	63.8	80.3	0.345636	10.157	0	15.6	5.7	24.6	17.8	93.2	65.3	85.6	77.4	83.4	18.2	72.4	8.9	66	0	5.1	0	24.3	0	7.7		0.1	3.1	0.1	3.1	0.1	0.3	0	3.6
nu-SSU-1333-5´/nu-SSU-1538-3´-b	FF390/Glomer1536	1316	1557	241	V7, V8	63.7	80.2	0.110748	10.1675	0	15.6	5.4	24.6	17.8	93.2	64.8	85.5	77.3	83.3	22.3	74.3	8.9	66	0	5.1	0	24.3	0	7.7		0.1	3.1	0.1	3.1	0.1	0.3	0	3.6
nu-SSU-1434-5´/nu-SSU-1647-3´	GEO5/FR-1	1418	1664	246	V8	0.3	80.9	0	28.4316	0	87.1	0	88.5	0.8	90	0.4	82.4	0	79.8	0.4	73.2	4.2	89.3	0	86.8	0	79.8	0	54.5		0	0.5	0	26.5	0	5.3	0	11.1
nu-SSU-1206-5´/nu-SSU-1415-3´	NS23UCB/NS6	1187	1438	251	V7	57.9	92.3	2.81013	31.5	90.6	100	66.8	0	0	0	71.8	0	42.4	0	57.6	0	31.8	0	0	0	43.3	0	23.1	0		8.2	0	0.2	0	1.7	0	0	0
nu-SSU-1429-5´/nu-SSU-1647-3´	SR14R/FR-1	1412	1664	252	V8	76.8	86	0.812173	2.49549	22.6	90.3	86.4	95.8	75.6	84.3	70.5	80.3	88.8	93.4	81.6	91.2	32.5	92.5	9.8	9.8	67.9	84	55.6	61.1		0.2	0.5	0.5	19.3	0.1	1.1	0	10.2
nu-SSU-0279-5´/nu-SSU-0497-3´	UF1/NS18UCB	263	516	253	part of V2, V3	22.2	50.9	0.0256576	1.59199	0	0	0	11.7	0	0	40.4	66.5	3.1	37.3	1.3	16.3	2.1	55.9	0	0	0	8.2	0	0		0	0.4	0	6.8	0	0.6	0	0
nu-SSU-0817-5′-24/nu-SSU-1028-3´	nu-SSU-0817-5′/P2	794	1047	253	part of V4	62	73.5	0.882809	5.21203	0	0	41.5	77	3.7	25.9	71.6	83.4	59.3	67.3	55.9	71.5	3.8	32.3	0	7.5	0.9	2.7	30.8	69.2		3.8	11.4	0	2.8	0.2	13.7	0	72.6
nu-SSU-0637-5´/nu-SSU-0852-3´	FF1/NS20UCB	616	871	255	part of V4	8.8	72.9	0.005306	2.86613	0	60	0	46.7	0	0	17.1	82.7	2.8	67.9	0	67	0	30.8	0	0	0	53.6	0	30.8		0	227	0	0	0	0.3	0	0
nu-SSU-1438-5´/nu-SSU-1652-3´	NS7/Basid 4	1415	1672	257	V8	47	76	0.961813	3.47667	29	90.3	78.4	89.7	85	88.3	25.3	76.1	74.2	79.3	65.6	74	22.3	29.2	0	78.9	63.8	77.7	36.4	54.5		0.2	0.4	13.4	21.1	0.3	0.4	0	0
nu-SSU-0068-5´-20/nu-SSU-0305-3´	Fun18S1/CNS26	49	323	274	V1, V2	51.9	80.3	7.59858	17.7188	26.3	84.2	53.9	87.8	69	85.7	66.6	84.2	40.2	80.4	66.9	74.8	24.2	29.1	23.3	76.7	10	81.7	66.7	91.7		0	8.8	0	51.4	0	6.1	0	7.7
nu-SSU-1181-5´/nu-SSU-1415-3´	TW11/NS6	1164	1438	274	V7	38.9	78.6	20.323	39.0818	78.1	81.3	85.6	90.4			29.3	77.6	51.1	80.8	0.6	72.9	33.3	79	12.8	87.2	40.4	55.8	61.5	92.3		38.8	68.1	35.1	45.5	19.8	77.1	75.9	81.9
nu-SSU-0113-5´/nu-SSU-0351-3´	GeoNS1/18S-Cs-1F	93	368	275	V2	56.4	65.3	0.227136	21.0867	0	82.8	0	19.1	0	0	53.4	62.5	71.5	75.2	0.5	43.1	39.6	74.4		26.3	0	24.8	0	23.1		0	0.7	0.1	0.4	0	8.8	0	0
nu-SSU-0068-5´-23/nu-SSU-0305-3´	NS1AA/CNS26	46	323	277	V1, V2	49.7	79.3	7.35698	17.4106	20	66.7	52.7	88.7	68.3	82.9	65.3	82.3	37.2	80.1	66.7	75.3	24	28.9	23.3	76.7	10	81.7	66.7	91.7		0.1	8.9	0.1	50.9	0.1	5.8	0	0
nu-SSU-1338-5´/nu-SSU-1581-3´	F1300/SR17	1318	1598	280	V7, V8	1.2	59.1	0.163404	6.13884	3.3	16.1	4	75.9	7.4	25.4	1.4	55.2	0.5	69.3	0.5	20.8	0	33	0	0	0	51	0	30.8		0.2	21.7	0	0.5	0	0.2	0	0
nu-SSU-1333-5´/nu-SSU-1581-3´	FF390/SR17	1316	1598	282	V7, V8	1.8	63.8	0.503497	20.5464	0	16.1	10.8	77.3	1.4	61.1	1.7	60.8	0.7	70.1	0.6	21.1	6.8	82.4	0	0	0	56.3	0	69.2		0.1	25.8	0	13.2	0	2.2	0	0
nu-SSU-0337-5´-19/nu-SSU-0583-3´	MH2/NS21	319	603	284	V3	23.9	63.5	7.4388	14.4688	12.9	61.8	71.7	83.2	68.1	83.3	6.1	52.5	38.8	81	86.7	79	31.8	28.7	0	10	1.6	18.2	58.3	92.3		0.1	0.2	0.2	1	0.1	0.2	2.4	1.3
nu-SSU-0337-5´-20/nu-SSU-0583-3´	AU2/NS21	318	603	285	V3	40.8	65	12.3443	15.3017	11.8	61.8	68.6	83.5	0	0	42.6	55	37	81.2	72.1	79	27.8	30.8	0	10	1.8	20	69.2	92.3		0.1	0.2	0.3	2.1	0.1	0.2	1.3	1.3
nu-SSU-0637-5´/nu-SSU-0852-3´	FF1/NS20UCB	583	871	288	V4	6.6	76.2	0.00510984	9.10831	0	0	0	79.2	0.4	66.7	17.1	82.7	2.8	75.1	0	72.8	0	32.9	0	7.5	0	2.7	0	69.2		0	19.4	0	6.1	0	25.6	0	75
nu-SSU-0335-5´/nu-SSU-0583-3´	AML1/NS21	312	603	291	V3	20.8	63.1	7.09447	14.2202	11.8	61.8	62.8	77.9	0	0	5.9	52.2	34.8	81	70.5	79	26.9	28.7	0	10	1.8	17.3	69.2	84.6		0.1	0.2	0.3	0.5	0.1	0.2	0	1.3
nu-SSU-0590-5´/nu-SSU-0852-3´	TW10/NS20UCB	574	871	297	V4	11.7	35.3	0.0630396	1.2401	not further recorded
nu-SSU-0323-5´/nu-SSU-0583-3´	NS26/NS21	305	603	298	V3	52.3	82.3	18.5876	33.5041	23.5	88.2	67.3	88.5	84.3	90	63.5	85.4	38	82.9	71.2	79.3	27.8	31.4	25	80	20	81.8	69.2	92.3		0.1	7.6	0.5	47.8	0.2	7.9	0	1.3
nu-SSU-0038-5´-19/nu-SSU-0305-3´	NS1/CNS26	20	323	303	V1, V2	42.1	73	18.7204	32.7691	0	71.4	65.3	90.4	0	40.6	63.2	80.9	29.2	69.4	66.1	77.7	48.9	52.3	16.7	77.8	0	76.5	50	100		0.1	9.3	1.6	43	0.1	2.5	0	0
nu-SSU-0038-5´-22/nu-SSU-0305-3´	GeoA2/CNS26	17	323	306	V1, V2	29.9	61.7	17.7638	19.194	0	71.4	72.8	24.6	0	0	58.8	64.5	14.5	64.4	73.5	56.3	54.5	53.4	17.6	27.8	0	76.5	50	100		0.2	6.2	1.6	4.5	0.2	7.5	0	0
nu-SSU-0337-5´-19/nu-SSU-0606-3´	MH2/BhRDr	319	627	308	V3	0	57.8	0	12.5548	0	61.8	0	63.7	0	0	0	51.4	0	69.7	0	69.9	0	28.1	0	0	0	16.4	0	92.3		0	0.1	0	1	0	0.2	0	1.3
nu-SSU-0337-5´-20/nu-SSU-0606-3´	AU2/BhRDr	318	627	309	V3	0	59	0	13.3352	0	61.8	0	64	0	0	0	53.3	0	69.9	0	69.9	0	30.2	0	0	0	18.2	0	92.3		0	0.1	0.6	2.1	0	0.2	0	1.3
nu-SSU-1181-5´/nu-SSU-1455-3´	TW11/NS61	1164	1475	311	V7	40.8	90.3	37.4869	58.9	not further recorded
nu-SSU-0313-5´/nu-SSU-0583-3´	GlomerWT0/NS21	290	603	313	part of V2,V3	38.5	49.8	2.14648	10.0951	not further recorded
nu-SSU-0335-5´/nu-SSU-0606-3´	AML1/BhRDr	312	627	315	V3	0	57.6	0	12.6071	0	61.8	0	59	0	0	0	50	0	70	0	69.9	0	28.1	0	0	0	15.5	0	84.6		0	0.1	0	0.5	0	0.2	0	1.3
nu-SSU-1152-5´/nu-SSU-1430-3´	NS5/SR15	1131	1447	316	V7	30.5	91.1	72.2986	88.9479	not further recorded
nu-SSU-0025-5´/nu-SSU-0305-3´	GeoA1/CNS26	6	323	317	V1, V2	19	48.4	18.2842	6.42671	not further recorded
nu-SSU-0021-5´-18/nu-SSU-0305-3´	Nu-SSU-0021-5´/CNS26	4	323	319	V1, V2	10.3	67.1	0.224579	31.3284	0	71.4	3.6	58.5	0	0	25.3	70.3	9.7	66.9	0	66.7	0	64.7	17.9	82.4	0	71.4	0	100		0	10.9	0	51.8	0	9.6	0	0
nu-SSU-0068-5´-20/nu-SSU-0351-3´	Fun18S1/18S-Cs-1F	49	368	319	V1, V2	56.1	65.7	0.175963	6.21315	0	84.2	0	21.6	0	26.2	53.7	62.3	67.8	73.9	0.7	43.7	38.3	71.4	0	23.3	23.3	86.7	16.7	25		0	5.7	0	5	0	12.6	0	0
nu-SSU-0020-5´/nu-SSU-0305-3´	FORS/CNS26	2	323	321	V1, V2	4.7	47.4	12.5346	27.5727	not further recorded
nu-SSU-0068-5´-23/nu-SSU-0351-3´	NS1AA/18S-Cs-1F	46	368	322	V1, V2	55.4	65.1	0.176404	5.89856	0	66.7	0	21.3	0	24.4	52.6	60.9	67.3	73.8	0.7	44	37.8	71.6	0	23.3	23.3	86.7	16.7	25		0.1	5.7	0.3	5.3	0	12.8	0	0
nu-SSU-0323-5´/nu-SSU-0606-3´	NS26/BhRDr	305	627	322	V3	0	68.4	0	23.7666	0	61.8	0	67.6	0	54.3	0	69.7	0	70.9	0	70.2	0	30.5	0	2.5	0	64.5	0	92.3		0	7.5	0	33.5	0	7.1	0	1.3
nu-SSU-1129-5´/nu-SSU-1415-3´	MB1/NS6	1110	1438	328	V5, V7	70.5	80.2	27.3983	39.6277	84.4	93.8	85.9	89.3	86.4	91.4	69.3	84.1	76.1	79.4	68.5	71.3	25.5	30.6	0	79.5	75	82.7	61.5	92.3		52.5	73.9	41.2	61.3	20.2	77.9	68.7	81.9
nu-SSU-0844-5´/nu-SSU-1133-3´	FF2/NS4	823	1152	329	part of V4, V5	26.2	55.4	4.8201	7.50192	53.1	87.5	29.3	45.5	0	0	24.2	74.7	31.1	36.5	7.7	23.9	26.4	29	0	20	0.9	16.4	0	7.7		19.8	28.4	21.6	28.1	0.1	0.1	0	0
nu-SSU-1128-5´/nu-SSU-1415-3´	NS51/NS6	1108	1438	330	V7	70.5	80.2	27.496	39.7506	84.4	93.8	85.4	89.3	86.4	91.4	69.2	84.1	76.2	79.5	68.5	71.3	25.5	30.6	0	79.5	75	82.7	61.5	92.3		52.5	74	41.4	61.4	20.2	78.1	69.9	81.9
nu-SSU-0817-5′-24/nu-SSU-1110-3´	nu-SSU-0817-5′/CMB1	794	1129	335	part of V4, V5	69.2	76.1	4.10527	21.6	78.8	90.9	61.7	85.5	1.2	27.2	76.2	83.2	65	70.4	65.2	71.5	30.2	31.7	42.5	72.5	67.3	75.5	53.8	100		12.3	40.2	0.3	14.6	1.2	51.6	63.1	78.6
nu-SSU-0313-5´/nu-SSU-0606-3´	GlomerWT0/BhRDr	290	627	337	part of V2,V3	0	41.7	0	8.70537	not further recorded
nu-SSU-0279-5´/nu-SSU-0583-3´	UF1/NS21	263	603	340	part of V2, V3	37.7	55.7	2.1181	6.52707	0	8.8	1.3	20.7	0	0	50.9	69.9	28.5	44	3.3	19.9	17.5	56.8	0	0	1.8	13.6	0	7.7		0.1	1.3	4	9.1	1.5	5.6	0	0
nu-SSU-0550-5´/nu-SSU-0852-3´	GEO3/NS20UCB	531	871	340	V4	9.1	34.6	0	0.10597	not further recorded
nu-SSU-1338-5´/nu-SSU-1647-3´	F1300/FR-1	1318	1664	346	V7, V8	62.9	74.6	0.247495	2.72067	9.7	19.4	21.7	86.3	0	0	62.6	73.9	74.8	79.5	25	72.8	2.8	36.1	10.5	10.5	60.6	75.5	45.5	54.5		0.1	0.5	0.1	0.5	0.1	0.1	0	13.3
nu-SSU-0038-5´-19/nu-SSU-0351-3´	NS1/18S-Cs-1F	20	368	348	V1, V2	43	44.6	0.488045	6.50592	not further recorded
nu-SSU-1333-5´/nu-SSU-1647-3´	FF390/FR-1	1316	1664	348	V7, V8	80.4	92.7	0.198859	4.97784	29	90.3	29.4	93.1	50.4	85.8	80.4	92.7	90.8	94.4	32.2	89	50.6	93.6	90.2	95.1	75.5	87.7	66.7	72.2		0.1	0.7	0	19.5	0	1.1	0	8.5
nu-SSU-1333-5´/nu-SSU-1647-3´	FF390/FR-1	1316	1664	348	V7, V8	84.7	92.9	3.4	5.9	29	89.7	86.6	95.7	50.4	78.5	82	92.7	90.6	94	82.8	90.8	77.6	94.5	85.7	89.3	66.9	84.7	65.2	72.2		0.4	0.8	15.6	24.1	0.3	5.2	0	9
nu-SSU-0038-5´-22/nu-SSU-0351-3´	GeoA2/18S-Cs-1F	17	368	351	V1, V2	34.8	58.6	0.502617	35.1329	0	71.4	0	91.2	0	0	47.2	69.6	33.5	52.8	0	83.1	14.3	54.5	0	47.1	7.7	61.5	0	50		0.1	49	0.2	43	0	16.5	0	85.7
nu-SSU-1434-5´/nu-SSU-1751-3´-20	GEO5/NS24UCB	1418	1770	352	V8, V9	0.2	41.1	0.0285714	26.3174	not further recorded
nu-SSU-1434-5´/nu-SSU-1755-3´	GEO5/CTW12	1418	1771	353	V8, V9	0.2	42.5	0.0516129	52.7251	not further recorded
nu-SSU-1338-5´/nu-SSU-1652-3´	F1300/Basid 4	1318	1672	354	V7, V8	42.1	70.6	0.143251	2.11161	9.7	19.4	20.3	86.3	0	0	23.6	67.5	72.4	78.4	24.2	72.5	2.5	27.3	0	10.5	59.6	71.3	45.5	45.5		0.1	0.3	0.1	0.4	0	0.1	0	0
nu-SSU-1438-5´/nu-SSU-1747-3´	NS7/Geo11	1415	1769	354	V8, V9	34.9	46.9	2.25451	5.06728	not further recorded
nu-SSU-1333-5´/nu-SSU-1652-3´	FF390/Basid 4	1316	1672	356	V7, V8	43.8	76.1	0.192726	3.47425	29	90.3	28.4	87.5	51.7	90	24.1	76	75.1	80	24.2	72.5	2.5	29.8	0	78.9	68.1	78.7	54.5	54.5		0.1	0.4	0.1	19.9	0	0.3	0	0
nu-SSU-0178-5´/nu-SSU-0497-3´	NS1.5R/NS18UCB	159	516	357	part of V2, V3	5.4	44.5	0.00297943	0.935834	not further recorded
nu-SSU-0817-5′-24/nu-SSU-1133-3´	nu-SSU-0817-5′/NS4	794	1152	358	part of V4, V5	33.4	76.8	4.46792	19.5272	87.5	90.6	60.7	87.6	2.5	27.2	25.7	79.9	37.9	73	63	74.2	35.5	76	45	70	65.5	75.5	53.8	100		12.9	40.7	0.4	15	0.2	51.2	0	78.6
nu-SSU-1429-5´/nu-SSU-1748-3´-23	SR14R/Geo11	1412	1770	358	V8, V9	23.2	37.6	0.951148	2.96117	not further recorded
nu-SSU-1429-5´/nu-SSU-1751-3´-20	SR14R/NS24UCB	1412	1770	358	V8, V9	27.4	38.4	1.08002	3.09144	not further recorded
nu-SSU-1429-5´/nu-SSU-1755-3´	SR14R/CTW12	1412	1771	359	V8, V9	28.5	39.9	15.5187	24.4251	not further recorded
nu-SSU-0025-5´/nu-SSU-0351-3´	GeoA1/18S-Cs-1F	6	368	362	V1, V2	12.8	41.2	0.850208	17.4901	not further recorded
nu-SSU-0855-5´-a/nu-SSU-1182-3´	TR1/NS41	838	1200	362	part of V4, V5	25.6	35.5	0.0234371	0.0707225	not further recorded
nu-SSU-0279-5´/nu-SSU-0606-3´	UF1/BhRDr	263	627	364	part of V2, V3	0	43.8	0	5.0391	not further recorded
nu-SSU-0173-5´/nu-SSU-0497-3´	NS25/NS18UCB	151	516	365	part of V2, V3	0.4	57.4	0	2.57455	0	0	0	43.3	0	0	0.8	75	0.1	36.6	0	41.3	0.4	73.5	0	22.5	0	29.6	0	76.9		0	11.7	0	2.6	0	2	0	0
nu-SSU-0020-5´/nu-SSU-0351-3´	FORS/18S-Cs-1F	2	368	366	V1, V2	3.4	43.4	1.4297	17.8938	not further recorded
nu-SSU-1128-5´/nu-SSU-1455-3´	NS51/NS61	1108	1475	367	V7	72.8	80.1	22.4486	37.94	75	93.8	81.6	88.4	29.13	89.3	73.4	84.1	76.7	79.6	66.4	71	30.2	31.4	74.4	82.1	55.8	75	61.5	71		5.5	62.7	32.4	41.6	58.2	77.7	71.1	80.7
nu-SSU-0855-5´-a/nu-SSU-1188-3´	TR1/MB2	838	1207	369	part of V4, V5	25.3	35.3	0.00779187	0.0676163	not further recorded
nu-SSU-1206-5´/nu-SSU-1536-3'	NS23UCB/nu-SSU-1536-3'	1187	1557	370	V7, V8	51.4	78.5	0.0488297	9.07917	0	15.6	10.9	23.4	0	0	68	85.3	39.3	79.7	36.1	66.5	19.9	66.6	0	0	1	22.3	0	7.7		0	3	0	0.5	0.1	0.2	0	0
nu-SSU-1206-5´/nu-SSU-1538-3´-b	NS23UCB/Glomer1536	1187	1557	370	V7, V8	51.4	78.4	0.0488219	8.93473	0	15.6	10.6	23.4	0	0	67.5	85.2	39.1	79.7	46.1	68.7	19.9	66.6	0	0	1	22.3	0	7.7		0	2.9	0	0.6	0.1	0.2	0	0
nu-SSU-0855-5´-a/nu-SSU-1190-3´	TR1/MB2	838	1209	371	part of V4, V5	25.3	35.3	0.00779187	0.0675554	not further recorded
nu-SSU-0844-5´/nu-SSU-1182-3´	FF2/NS41	823	1200	377	part of V4, V5	48.6	57.9	4.71417	7.47776	53.1	93.8	30.1	44.9	0	0	66.9	79.5	32.6	36.9	7.4	24.4	25.8	29	0	20.5	0.9	3.6	0	7.7		19.3	28.3	22.1	27.9	0.1	0.1	0	0
nu-SSU-0855-5´-a/nu-SSU-1200-3´	TR1/Nu-SSU-1196-3´	838	1219	381	part of V4, V5	24.9	34.9	0.00777606	0.0624348	not further recorded
nu-SSU-0178-5´/nu-SSU-0531-3´	NS1.5R/GEO2	159	548	389	part of V2, V3	6.7	47.9	0.0756663	1.41087	not further recorded
nu-SSU-0777-5´/nu-SSU-1133-3´	Basid 3/NS4	760	1152	392	part of V4, V5	29.7	70.7	11.1642	35.4312	81.3	84.4	7.7	70.3	0	0	26.1	69.7	39.3	74.7	9.3	55.1	0.6	60.1	32.5	77.5	58.2	74.5	46.2	76.9		0.7	6.8	24	59.5	4.1	70.8	0	73.8
nu-SSU-1181-5´/nu-SSU-1538-3´-a	TW11/nu-SSU-1536-3′	1164	1557	393	V7, V8	29.9	75	0.106733	10.4044	0	15.6	12.9	24.3	0	0	18.6	77.8	50.9	81	0.9	70.2	19.9	58.3	0	5.1	1	13.6	0	7.7		0.1	3.1	0.1	3.1	0.1	0.5	0	3.6
nu-SSU-1181-5´/nu-SSU-1538-3´-b	TW11/Glomer1536	1164	1557	393	V7, V8	29.9	75	0.105049	10.1255	0	15.6	12.9	24.3	0	0	18.5	77.7	50.9	81	0.9	72.4	20.2	58.3	0	5.1	1	13.6	0	7.7		0.1	3.1	0.1	3.1	0.1	0.5	0	3.6
nu-SSU-0817-5′-24/nu-SSU-1182-3´	nu-SSU-0817-5′/NS41	794	1200	406	part of V4, V5	61.1	79.5	3.36904	19.6917	93.8	96.9	63.5	87.4	2.5	27.2	78.9	84.9	40	73.6	66.2	76.3	35.2	84.2	46.2	71.8	17.3	32.7	53.8	100		4	41.2	0.3	14.7	1.4	52.2	70.2	78.6
nu-SSU-0855-5´-a/nu-SSU-1223-3´	TR1/.FR1	838	1245	407	part of V4, V5	12.5	24.3	0	0.00525775	not further recorded
nu-SSU-0817-5′-24/nu-SSU-1188-3´	nu-SSU-0817-5′/MB2	794	1207	413	part of V4, V5	59.1	78.1	0.519335	12.2055	87.5	96.9	47.5	86	0	27.2	77.6	84.4	39.5	71	53.7	70.7	34	83.6	0	5.1	38.2	73.6	23.1	69.2		0.3	31.1	0	1.9	0.1	16.3	0	0
nu-SSU-0817-5′-24/nu-SSU-1190-3´	nu-SSU-0817-5′/MB2	794	1209	415	part of V4, V5	59.1	78	0.536804	11.9439	87.5	96.9	47.3	86	0	27.2	77.6	84.5	39.5	70.7	54	70.7	34	83.6	0	5.1	38.2	73.6	23.1	61.5		0.3	29.5	0	1.9	0.1	16.3	0	0
nu-SSU-0176-5´/nu-SSU-0553-3´	f-nu-SSU-0176-5′-mpn/NS2	151	573	422	V2, V3	76.1	83.1	25.4945	55.9481	73.3	96.6	71.7	89.8	78.7	88.1	84.3	90.1	94.1	97.4	81.3	92.6	84.7	93	32.6	43.9	74.2	84.5	87.5	95.7		0	59.2	0	67.4	0	80.1	0	89
nu-SSU-0844-5´/nu-SSU-1223-3´	FF2/.FR1	823	1245	422	part of V4, V5	19.2	36.2	0.00259167	0.693328	not further recorded
nu-SSU-0113-5´/nu-SSU-0497-3´	GeoNS1/NS18UCB	93	516	423	V2, V3	27.9	53.3	0.195756	4.88477	0	0	5	47.5	0	0	52.1	68.7	3.8	36	18.1	47.1	6.3	77.5	10.5	18.4	0	5.7	0	61.5		0	12	0	3.1	0	2.8	0	2
nu-SSU-0817-5′-24/nu-SSU-1200-3´	nu-SSU-0817-5′/Nu-SSU-1196-3´	794	1219	425	part of V4, V5	75.8	86.9	0.339196	11.4146	90.6	100	50.6	89.8	3.2	16.5	82.7	90.7	77.9	86.1	63	85.4	38.2	89.4	0	4.7	35.2	76.2	16.7	58.3		0	25.6	0	0.9	0.1	14	0	0
nu-SSU-1152-5´/nu-SSU-1536-3'	NS5/nu-SSU-1536-3'	1131	1557	426	V7, V8	23.6	77	0.137586	10.5419	0	9.4	13.1	24.3			14.1	80.6	37.5	82.2	42.9	70.5	19.3	58	0	5.1	1	20.4	0	7.7		0.1	3.1	0.1	3.4	0.1	0.5	0	3
nu-SSU-1152-5´/nu-SSU-1538-3´-b	NS5/Glomer1536	1131	1557	426	V7, V8	23.8	77	0.139536	10.2909	0	9.4	12.9	24.3			13.8	80.5	37.4	82.2	56.1	73	19.6	58	0	5.1	1	20.4	0	7.7		0.1	3.1	0.1	3.4	0.1	0.5	0	3
nu-SSU-0337-5´-20/nu-SSU-0729-3´	AU2/fung5	318	747	429	V3, part of V4	20.2	35	0.0140914	0.0566679	not further recorded
nu-SSU-1338-5´/nu-SSU-1729-3´	F1300/EF3	1318	1749	431	V7, V8, V9	35.7	58.6	0.11434	1.47424	12.5	18.8	13.9	82.1	0	0	32.2	57.4	44.8	61.6	19.1	60.4	1.6	22.9	11.1	11.1	60.3	75	40	50		0	0.2	0.1	0.5	0.1	0.1	0	0
nu-SSU-0176-5´/nu-SSU-0564-3´	f-nu-SSU-0176-5′-mpn/NS2+10	151	583	432	V2, V3	0.2	80	0	44.999	0	84.8	0	82.6	0	0	0	80.3	0	81.2	0	71	0	81.2	0	32.5	0	85.2	0	84.6		0	43.6	0	53.4	0	67.8	0	41
nu-SSU-1333-5´/nu-SSU-1729-3´	FF390/EF3	1316	1749	433	V7, V8, V9	38.8	63.3	0.158414	3.01803	18.8	81.3	22.3	83.2	41.3	84.8	36.1	64.6	46.6	63	19.1	60.4	1.6	25.7	11.1	83.3	72.1	80.9	50	60		0	0.2	0.1	16.3	0.1	0.6	0	0
nu-SSU-0335-5´/nu-SSU-0729-3´	AML1/fung5	312	747	435	V3, part of V4	8.3	33.9	0.0111079	0.0566909	not further recorded
nu-SSU-0777-5´/nu-SSU-1182-3´	Basid 3/NS41	760	1200	440	part of V4, V5	52.8	73.3	14.7577	35.48	87.5	90.6	8	70.3	0	0	70.5	74.7	41.4	75.3	10.9	56.1	0.6	68.3	33.3	79.5	13.6	32.7	46.2	76.9		0.7	6.9	25.3	59.9	44.5	72.3	48.8	73.8
nu-SSU-0323-5´/nu-SSU-0729-3´	NS26/fung5	305	747	442	V3, part of V4	27.7	47.4	0.0142081	0.0683886	not further recorded
nu-SSU-0178-5´/nu-SSU-0583-3´	NS1.5R/NS21	159	603	444	part of V2, V3	8.9	49.3	2.98984	12.0665	not further recorded
nu-SSU-1129-5´/nu-SSU-1538-3´-a	MB1/nu-SSU-1536-3′	1110	1557	447	V5, V7, V8	63.5	76.4	0.130797	9.77048	0	15.6	12.9	24	20.5	93.2	65.6	84.3	73.8	79.4	45.8	68.7	11.7	13.2	0	5.1	1	18.4	0	7.7		3.1	3.1	3.3	3.3	0.5	0.5	3.6	3.6
nu-SSU-1129-5´/nu-SSU-1538-3´-b	MB1/Glomer1536	1110	1557	447	V5, V7, V8	63.5	76.4	0.130746	9.78335	0	15.6	12.6	24	20.5	93.2	65.1	84.2	73.7	79.3	57.7	70.8	12	13.2	0	5.1	1	18.4	0	7.7		0.1	3.1	0.1	3.3	0.1	0.5	0	2.5
nu-SSU-0817-5′-24/nu-SSU-1223-3´	nu-SSU-0817-5′/.FR1	794	1245	451	part of V4, V5	23.1	41.4	0.0650735	2.40191	not further recorded
nu-SSU-1338-5´/nu-SSU-1747-3´	F1300/Geo11	1318	1769	451	V7, V8, V9	29.5	41.9	0.225904	2.21322	not further recorded
nu-SSU-1338-5´/nu-SSU-1748-3´-22	F1300/Geo10	1318	1769	451	V7, V8, V9	29.9	42.4	0.228062	2.24911	not further recorded
nu-SSU-0173-5´/nu-SSU-0583-3´	NS25/NS21	151	603	452	part of V2, V3	0.4	79.3	0.114815	28.2981	0	84.8	0	72	0	0	0.7	79	0.1	81.7	0	74	0.4	82.8	0	52.5	0	80.6	0	92.3		0.2	33.6	0	11.3	0	0.5	0	1.9
nu-SSU-0176-5´/nu-SSU-0583-3´	f-nu-SSU-0176-5′-mpn/NS21	151	603	452	V2, V3	69.6	80.8	22.7488	45.3959	57.6	84.8	63.1	83.3	0	0	69	80.2	72.4	82.9	67.7	77.7	72.6	83.1	22.5	32.5	65.7	84.3	84.6	92.3		27.7	44.7	1.8	52.2	0.2	67.6	0	42
nu-SSU-1338-5´/nu-SSU-1748-3´-23	F1300/Geo11	1318	1770	452	V7, V8, V9	21.2	36.5	0.205156	2.03628	not further recorded
nu-SSU-1333-5´/nu-SSU-1747-3´	FF390/Geo11	1316	1769	453	V7, V8, V9	35.1	47.1	0.370368	5.39832	not further recorded
nu-SSU-1333-5´/nu-SSU-1748-3´-22	FF390/Geo10	1316	1769	453	V7, V8, V9	35.5	47.6	0.373008	5.46007	not further recorded
nu-SSU-1333-5´/nu-SSU-1748-3´-23	FF390/Geo11	1316	1770	454	V7, V8, V9	25.4	41.4	0.332628	4.96607	not further recorded
nu-SSU-1333-5´/nu-SSU-1751-3´-20	FF390/NS24UCB	1316	1770	454	V7, V8, V9	29.7	42	0.348529	5.18404	not further recorded
nu-SSU-0113-5´/nu-SSU-0531-3´	GeoNS1/GEO2	93	548	455	V2, V3	60.4	73.9	1.18698	5.15823	72.4	82.8	56.1	62.2	36.1	39.1	63.1	72	62.8	79.3	66.7	75	22.5	75.9	21.1	42.1	0	23.8	0	61.5		0.2	4.5	0	3.7	0.1	11	0	0
nu-SSU-0313-5´/nu-SSU-0729-3´	GlomerWT0/fung5	290	747	457	part of V2,V3, part of V4	20.9	35.5	0	0.0546344	not further recorded
nu-SSU-0637-5´/nu-SSU-1028-3´	FF1/P2	583	1047	464	V4	61.9	79.7	1.53968	39.1126	0	90.9	44.3	88.4	36	90.1	67.9	83.3	63.6	79.2	57.9	72.5	4.4	32.1	0	80	0.9	80	30.8	100		3.6	73.5	0	65.4	1.5	77.9	0	79.8
nu-SSU-0068-5´-20/nu-SSU-0497-3´	Fun18S1/NS18UCB	49	516	467	V1, V2, V3	28.1	55.1	0.29986	5.54361	0	0	5.3	46.9	28.6	31	58.1	79.2	3.8	33.7	14.6	45.7	4.4	71.8	6.7	16.7	0	13.3	25	66.7		0.2	13.9	0	21.6	0.5	2.6	0	7.7
nu-SSU-1152-5´/nu-SSU-1581-3´	NS5/SR17	1131	1598	467	V7, V8	1.4	61	14.6316	24.3788	3.3	9.7	11.7	78.8	0	0	1.1	56.6	0.7	69	0.5	20.4	10.4	75	0	0	0	47.9	0	69.2		23.2	28.3	2.8	15.2	0.3	8.8	0	0
nu-SSU-0178-5´/nu-SSU-0606-3´	NS1.5R/BhRDr	159	627	468	part of V2, V3	0	37.7	0	5.46086	not further recorded
nu-SSU-0068-5´-23/nu-SSU-0497-3´	NS1AA/NS18UCB	46	516	470	V1, V2, V3	27.3	53.9	0.285101	5.33308	0	0	5.4	47.3	29.3	31.7	57.1	77.5	3.8	33.1	14	46	4	71.6	6.7	16.7	0	13.3	25	66.7		0.3	12.2	0	22.3	0.4	2.6	0	0
nu-SSU-0176-5´/nu-SSU-0606-3´	f-nu-SSU-0176-5′-mpn/BhRDr	151	627	476	V2, V3	0	65.5	0	19.338	0	57.6	0	63.5	0	0	0	64.7	0	70.9	0	69.1	0	24.9	0	2.5	0	63.9	0	92.3		0	21.6	1.6	38.3	0	62.9	0	39
nu-SSU-0279-5´/nu-SSU-0729-3´	UF1/fung5	263	747	484	part of V2, V3, part of V4	23.3	43.3	0.0114811	0.0346497	not further recorded
nu-SSU-0777-5´/nu-SSU-1223-3´	Basid 3/.FR1	760	1245	485	part of V4, V5	23.8	36.5	0.018481	4.09098	not further recorded
nu-SSU-1206-5´/nu-SSU-1652-3´	NS23UCB/Basid 4	1187	1672	485	V7, V8	31.6	74.3	0.126668	4.87585	29	90.3	59.4	87.5	0	0	26.5	76.3	36.2	76.2	51.3	68.1	25.4	30.7	0	5.3	40.4	71.3	18.2	45.5		0.1	0.3	0.1	1.7	0	0.1	0	0
nu-SSU-0844-5´/nu-SSU-1295-3´	FF2/NS22UCB	823	1314	491	part of V4, V5	32.5	54.8	0.164523	6.18256	0	12.5	0	43.4	0	0	63.4	74.5	0.3	36.1	0	22.3	4.4	27.9	0	20.5	0	19.1	0	7.7		0.9	22.4	0.1	23	0	0.1	0	0
nu-SSU-0072-5´/nu-SSU-0531-3´	NS17UCB/GEO2	54	548	494	V1, V2, V3	0.3	42.9	0	0.159902	not further recorded
nu-SSU-0573-5´/nu-SSU-1028-3´	NS3/P2	553	1047	494	V4	76.2	86.1	1.70051	9.83958	0	0	57.7	86.7	44.5	68.4	82.4	92.1	80.6	86.7	66.5	85.6	5.5	39.3	0	7	0	2.5	16.7	66.7		4.7	0	0	0	3.3	0	0	0
nu-SSU-0038-5´-19/nu-SSU-0497-3´	NS1/NS18UCB	20	516	496	V1, V2, V3	14	59.7	0.308617	31.7214	0	71.4	1.7	92.1	0	0	56.9	73	2	52.8	31.5	80.7	5	58.4	24.1	82.4	0	61.5	14.3	100		0.3	9.3	0.1	42.1	0	2.7	0	0
nu-SSU-0038-5´-22/nu-SSU-0497-3´	GeoA2/NS18UCB	17	516	499	V1, V2, V3	14	51	0.308617	19.2269	0	71.4	2.6	22.8	0	0	52.2	60.6	1.4	49	29.3	59	4.2	51.9	25	29.4	0	61.5	14.3	100		0.2	22	0.1	1.1	0	1.1	0	0
nu-SSU-0068-5´-20/nu-SSU-0531-3´	Fun18S1/GEO2	49	548	499	V1, V2, V3	63.4	78.4	0.9611	5.42902	78.9	84.2	46.5	64.9	0	47.6	71.9	82	60.4	77.9	63.6	72.8	25.1	74	13.3	43.3	43.3	85	58.3	66.7		0.9	5.1	2.3	8.9	0.1	12.1	0	0
nu-SSU-0337-5´-19/nu-SSU-0801-3´	MH2/f-nu-SSU-0801-3′-mpn	319	820	501	V3, part of V4	18.6	58.5	0.0160047	0.621001	0	50	0	58.5	0	16.3	6.9	51.9	36.2	71.6	48.5	73.7	0	28.1	0	0	0	12.7	0	23.1		0	0	0	0	0	0	0	0
nu-SSU-0566-5´/nu-SSU-1028-3´	NS31/P2	546	1047	501	V4	64.5	77	1.87007	9.32986	0	0	50.7	81.9	48.1	67.1	72.5	83.9	64.1	75.6	56.6	69.4	4.4	33	0	7.5	0	1.8	30.8	61.5		0	20.6	0	8.4	0	26.5	0	76.3
nu-SSU-0337-5´-20/nu-SSU-0801-3´	AU2/f-nu-SSU-0801-3′-mpn	318	820	502	V3, part of V4	38	60	0.0199765	0.873067	0	50	0	58.8	0	0	45.9	54.4	35.5	71.8	38.9	73.7	0	29.9	0	0	0	14.5	0	23.1		0	0	0	0	0	0	0	0
nu-SSU-0564-5´/nu-SSU-1028-3´	P1/P2	545	1047	502	V4	64.9	77.2	1.87243	9.36823	0	0	50.7	81.9	0	0	73	84.3	64.2	75.7	56.1	69.4	4.4	33.5	0	7.5	0	1.8	30.8	61.5		4.7	20.6	0	8.4	3.3	26.6	0	76.3
nu-SSU-0062-5´/nu-SSU-0531-3´	TW9/GEO2	45	548	503	V1, V2, V3	73.7	89.1	1.45345	7.98049	81.3	82.3	59.8	72	7.6	50	79.1	89.6	76.1	92.9	80.8	90.1	24.8	80.2	17.6	41.2	48.4	89.1	47.8	82.6		0.6	3.8	17	24.6	0.2	15.4	0	5
nu-SSU-0855-5´-a/nu-SSU-1322-3´	TR1/AMV4.5R	838	1343	505	part of V4, V5	20.4	30.6	0.0106988	0.0132532	not further recorded
nu-SSU-0335-5´/nu-SSU-0801-3´	AML1/f-nu-SSU-0801-3′-mpn	312	820	508	V3, part of V4	17.1	58.2	0.0143189	0.631332	0	50	0	54.5	0	0	6.6	51.7	36.4	71.5	52.2	73.7	0	28.1	0	0	0	11.8	0	15.4		0	0	0	0	0	0	0	0
nu-SSU-1181-5´/nu-SSU-1652-3´	TW11/Basid 4	1164	1672	508	V7, V8	34.3	71.5	0.952045	6.47071	22.6	74.2	78.1	89.1	0	0	21.9	69.1	50.4	77.7	0.7	71.1	27	30.4	0	76.3	35.1	51.1	54.5	54.5		0.1	0	13	0	0.2	0	0	0
nu-SSU-0113-5´/nu-SSU-0583-3´	GeoNS1/NS21	93	603	510	V2, V3	63.4	75.5	25.1284	63.5012	72.4	96	78.8	95.2	36.1	73.4	58.9	78.9	69.2	97.1	72.1	97.8	75	98.1	68.4	92.4	1.9	28.3	7.7	87		1.1	70.4	4.8	20.9	0.2	54	29.4	34.4
nu-SSU-0021-5´/nu-SSU-0497-3´	Nu-SSU-0021-5´/NS18UCB	4	516	512	V1, V2, V3	3.9	26.1	0	7.77807	not further recorded
nu-SSU-0819-5´/nu-SSU-1295-3´	NS21UCB/NS22UCB	802	1314	512	part of V4, V5	31.2	66.2	0.0105329	2.87647	0	0	0	43.3	0	0	61	75.2	0.2	66.7	0	18.9	0	21.7	0	0	0	3.6	0	46.2		0	6.1	0	0	0	0.2	0	22.6
nu-SSU-0020-5´/nu-SSU-0497-3´	FORS/NS18UCB	2	516	514	V1, V2, V3	2.1	13.2	0.264706	8.37227	not further recorded
nu-SSU-0323-5´/nu-SSU-0801-3´	NS26/f-nu-SSU-0801-3′-mpn	305	820	515	V3, part of V4	46.8	76.6	0.0369844	12.0185	0	73.5	0	61.2	0	2.9	61.6	84.2	37.1	73.3	39.2	74	0	30.5	0	35	0	59.1	0	23.1		0	3.4	0	0.7	0	0.1	0	0
nu-SSU-0817-5′-24/nu-SSU-1295-3´	nu-SSU-0817-5′/NS22UCB	794	1314	520	part of V4, V5	38	75.8	0.137356	16.4219	0	15.6	0.3	84	0	27.2	73.9	79.5	0.4	72.3	0	72.6	5.3	80.4	0	69.2	0	62.7	0	76.9		0.6	39	0	10.5	0	48.6	0	72.6
nu-SSU-0038-5´-19/nu-SSU-0531-3´	NS1/GEO2	20	548	528	V1, V2, V3	29.7	50.6	1.21549	6.81354	0	26	55.7	70.7	0	25.2	66.1	87.9	42.9	57	62.5	95.4	47.7	49.7	16.7	21	41.2	83.3	0	21		0.6	1.8	1.8	9.3	0.1	3.1	0	0
nu-SSU-0313-5´/nu-SSU-0801-3´	GlomerWT0/f-nu-SSU-0801-3′-mpn	290	820	530	part of V2,V3, part of V4	32.8	47.9	0.0374045	2.81361	not further recorded
nu-SSU-0637-5´/nu-SSU-1133-3´	FF1/NS4	616	1152	536	V4, V5	22.6	34.3	0.923261	0.136503	not further recorded
nu-SSU-1152-5´/nu-SSU-1652-3´	NS5/Basid 4	1131	1672	541	V7, V8	30.9	73.4	0.988739	6.79196	22.6	83.9	71.9	79.4			24.1	71.6	35.4	78.8	61.9	71.8	26.6	30.7	0	78.9	56.4	71.3	54.5	54.5		0.2	0.5	12.8	21.4	0.1	0.4	0	0
nu-SSU-0021-5´/nu-SSU-0531-3´	Nu-SSU-0021-5´/GEO2	4	548	544	V1, V2, V3	31.8	64.7	0	7.96944	0	71.4	2.8	40.6	0	0	20.5	68.6	38.6	65	0	66.7	2.9	76.5	17.6	35.3	14.3	57.1	0	50		0	6.9	0	12.6	0	12.5	0	0
nu-SSU-0637-5´/nu-SSU-1110-3´	FF1/CMB1	583	1129	546	V4, V5	69	75.7	14.8	17.8	71.9	72.7	72.2	64.9	80.2	56.8	71.1	81	70	75.4	67.2	68.9	30.9	31.4	0	72.5	66.4	61.8	100	76.9		52.8	941	22.4	3.1	56.1	18.7	69	1.2
nu-SSU-0817-5′-24/nu-SSU-1322-3´	nu-SSU-0817-5′/AMV4.5R	794	1343	549	part of V4, V5	53.3	69.7	1.36772	8.98567	12.5	21.9	56.7	83.7	2.5	25.9	47	71.4	64.1	70.3	64.9	75.5	27.9	37.5	0	0	63.6	72.7	46.2	53.8		3.6	31.3	0	0.4	0.1	0.3	21.4	53.6
Group M
nu-SSU-0337-5´-20/nu-SSU-0852-3´	AU2/NS20UCB	318	870	552	V3, V4	4.5	23.9	0	0.222291	not further recorded
nu-SSU-0337-5´-19/nu-SSU-0852-3´	MH2/NS20UCB	319	872	553	V3, V4	11.4	24.4	0	0.223459	not further recorded
nu-SSU-0068-5´-20/nu-SSU-0583-3´	Fun18S1/NS21	49	603	554	V1, V2, V3	66.7	80.4	17.2425	32.9539	74.7	84.2	71	91	71.4	88.1	66.1	80.9	67.9	80.5	67.5	76.2	70.5	82.8	73.3	86.7	55	83.3	83.3	91.7		27.2	63.8	25.5	61.5	42.7	71.4	46.2	92.3
nu-SSU-0777-5´/nu-SSU-1295-3´	Basid 3/NS22UCB	760	1314	554	part of V4, V5	33.5	70.3	0.285628	17.6064	0	15.6	0	67.8	0	0	65.3	70.1	0.5	74.1	0	54.8	0	64.5	0	76.9	0	63.6	7.7	53.8		0	6	5	49.8	0.1	67.4	0	70.2
nu-SSU-0038-5´-22/nu-SSU-0553-3´	GeoA2/NS2	17	573	556	V1, V2, V3	45.7	60.1	46.8439	60.6719	0	71.4	79.8	94.7	0	0	64.1	72.7	35.9	53.1	73.5	81.9	66.2	72.7	76.5	94.1	30.8	53.8	50	100		0	78	0	53.7	0	20.8	0	85.7
nu-SSU-0068-5´-23/nu-SSU-0583-3´	NS1AA/NS21	46	603	557	V1, V2, V3	64.8	79.6	16.6675	31.7388	53.3	66.7	69.9	92.1	70.7	85.4	64.8	79.4	65.2	80.3	67.3	76.7	69.8	82.7	63.3	86.7	55	83.3	83.3	91.7		26.9	62.7	24.7	61.3	42.3	70.4	30.8	69.2
nu-SSU-0279-5´/nu-SSU-0801-3´	UF1/f-nu-SSU-0801-3′-mpn	263	820	557	part of V2, V3, part of V4	36.9	53.5	0.0258106	1.399	0	5.9	0	14.2	0	0	50.3	69.7	28.7	41.8	1	18.6	0	24.3	0	0	0	7.3	0	0		0	0	0	0	0	0	0	0
nu-SSU-0335-5´/nu-SSU-0852-3´	AML1/NS20UCB	305	864	559	V3, V4	4.5	23.8	0	0.224483	not further recorded
nu-SSU-1129-5´/nu-SSU-1652-3´	MB1/Basid 4	1110	1672	562	V7, V8	46.6	74.6	0.921782	2.20161	25.8	87.1	77.8	88.1	81.7	90	25.5	75.1	73.1	77.7	64.1	71.4	26.3	30.4	0	68.4	59.6	69.1	54.5	54.5		0.2	0.4	193	21.1	0.3	0.4	0	0
nu-SSU-1206-5´/nu-SSU-1729-3´	NS23UCB/EF3	1187	1749	562	V7, V8, V9	32.7	61.4	0.128057	5.04237	18.8	81.3	52.2	82.5	0	0	37.6	64.4	26.4	59.6	40.9	55.7	21.7	26.5	0	2.8	35.3	72.1	20	50		0	0.1	0.1	2	0.1	0.1	0	0
nu-SSU-0038-5´-19/nu-SSU-0564-3´	NS1/NS2+10	20	583	563	V1, V2, V3	0	35.8	0	0.793243	not further recorded
nu-SSU-0038-5´-22/nu-SSU-0564-3´	GeoA2/NS2+10	17	583	566	V1, V2, V3	0	59.2	0	56.3182	0	71.4	0	93.9	0	0	0	71.5	0	52.3	0	79.5	0	70.1	0	94.1	0	61.5	0	100		0	86.7	0	71	0	23.2	0	90.9
nu-SSU-0323-5´/nu-SSU-0852-3´	NS26/NS20UCB	305	871	566	V3, V4	11.9	39.6	0	0.7	not further recorded
nu-SSU-0637-5´/nu-SSU-1133-3´	FF1/NS4	616	1152	569	V4, V5	29.7	91	40.5869	80.3617
nu-SSU-0573-5´/nu-SSU-1110-3´	NS3/CMB1	553	1129	576	V4, V5	85.5	90.3	42.7935	49.2496	84.4	96.9	90.8	95.4	83.9	96.8	86.9	92.7	89.5	92.5	75.9	85.1	34.6	37	76.7	88.4	79.5	84.4	70.8	75		72.8	87.3	78.2	88.5	88.2	94.8	86.9	92.9
nu-SSU-0025-5´/nu-SSU-0564-3´	GeoA1/NS2+10	6	583	577	V1, V2, V3	0	48	0	61.2152	not further recorded
nu-SSU-0068-5´-20/nu-SSU-0606-3´	Fun18S1/BhRDr	49	627	578	V1, V2, V3	0	66.1	0	22.5442	0	68.4	0	68.2	0	57.1	0	66.1	0	69.8	0	66.2	0	27.3	0	3.3	0	50	0	91.7		0	31.4	0	44.8	0	67.3	0	92.3
nu-SSU-0590-5´/nu-SSU-1133-3´	TW10/NS4	574	1152	578	V4, V5	41.6	92.7	72.6867	90.1592	93.8	93.8	84.3	99.3	82.9	95.6	27.8	89.7	46	96.7	76.5	92.2	94.5	97.7	88.4	93	87.7	92.6	83.3	100		77.1	90.3	61	92.3	27.5	94.3	1.2	94
nu-SSU-0020-5´/nu-SSU-0564-3´	FORS/NS2+10	2	583	581	V1, V2, V3	0	47.2	0	65.9205	not further recorded
nu-SSU-0068-5´-23/nu-SSU-0606-3´	NS1AA/BhRDr	46	627	581	V1, V2, V3	0	65.4	0	22.0027	0	53.3	0	68.6	0	58.5	0	64.5	0	69.8	0	66.7	0	27.1	0	3.3	0	50	0	91.7		0	31.6	0	43.8	0	66.1	0	69.2
nu-SSU-0313-5´/nu-SSU-0852-3´	GlomerWT0/NS20UCB	290	871	581	part of V2, V3, V4	8.9	22.6	0	0.11492	not further recorded
nu-SSU-1206-5´/nu-SSU-1748-3´-22	NS23UCB/Geo10	1187	1769	582	V7, V8, V9	36.7	47.1	2.36715	13.5518	not further recorded
nu-SSU-0038-5´-19/nu-SSU-0583-3´	NS1/NS21	20	603	583	V1, V2, V3	54.4	72.9	41.3759	59.4315	0	71.4	80.8	94	3.1	43.8	63.3	69.8	48.2	69.8	66.1	79.5	67	75	72.2	88.9	52.9	76.5	50	100		47.6	76.7	21.4	45.7	1.3	19.8	85.7	85.7
nu-SSU-0566-5´/nu-SSU-1110-3´	NS31/CMB1	546	1129	583	V4, V5	72.3	80.6	33.641	40.7336	78.8	0	82	0	84.8	0	76.8	0	70.7	0	65.7	0	31.2	0	67.5	0	72.7	0	84.6	0		71.7	87.1	69.7	89.5	84.7	93.8	82.8	91.9
nu-SSU-0564-5´/nu-SSU-1110-3´	P1/CMB1	545	1129	584	V4, V5	72.6	90.5	33.7857	38.5	78.8	96.8	82	95.7	0	95.9	77.3	93.1	70.8	92.2	65.3	86.9	31.2	38.9	67.5	88.3	72.7	84	84.6	68		71.5	86.9	69.7	89.6	84.7	93.7	82.8	91.9
nu-SSU-0637-5´/nu-SSU-1182-3´	FF1/NS41	616	1200	584	V4, V5	46.2	78	0.92463	14.9087	0	78.1	11	64.9	22.2	56.8	70.3	85.8	26.2	75.9	4.8	70.5	0.3	31.4	0	0	0.9	14.5	13	76.9		3.3	16	0.2	3	0.9	19	0	1.2
nu-SSU-0038-5´-22/nu-SSU-0583-3´	GeoA2/NS21	17	603	586	V1, V2, V3	42.7	59.8	41.1282	59.5141	0	71.4	80.7	95.6	0	0	58.2	71.4	33.5	53	73.5	83.1	66.2	74	76.5	94.1	38.5	61.5	50	100		48.2	77.5	21.5	43.9	0.5	19.5	85.7	85.7
nu-SSU-0178-5´/nu-SSU-0729-3´	NS1.5R/fung5	159	747	588	part of V2, V3, part of V4	3.1	35.5	0	0.0265049	not further recorded
nu-SSU-0637-5´/nu-SSU-1188-3´	FF1/MB2	616	1207	591	V4, V5	45.8	77.6	0.123556	9.72489	0	78.1	10.8	63.8	0	53.1	69.4	85.3	25.8	75.1	4	65.7	0.3	31.1	0	0	30	63.6	15.4	46.2		0.6	13	0	0.8	1	10.1	0	0
nu-SSU-0637-5´/nu-SSU-1190-3´	FF1/MB2	616	1209	593	V4, V5	45.9	77.5	0.123361	9.80322	0	78.1	10.8	63.8	0	51.9	69.4	85.3	25.8	74.8	4.3	65.7	0.3	31.1	0	0	30	63.6	15.4	38.5		0.6	11.7	0	0.8	1	10	0	0
nu-SSU-0176-5´/nu-SSU-0729-3´	f-nu-SSU-0176-5′-mpn/fung5	151	747	596	part of V2, V3, part of V4	26.9	46.4	0.00592494	0.0478295	not further recorded
nu-SSU-0025-5´/nu-SSU-0583-3´	GeoA1/NS21	6	603	597	V1, V2, V3	17.4	48.4	47.6626	63.0348	not further recorded
nu-SSU-0021-5´-18/nu-SSU-0583-3´	Nu-SSU-0021-5´/NS21	4	603	599	V1, V2, V3	33	67	0.724599	61.8251	0	71.4	3.8	58.5	0	0	20.7	67.9	39.7	67.1	0	66.7	8.8	82.4	82.4	94.1	28.6	71.4	0	100		0.5	72.9	2.5	56.6	1.4	75.1	0	100
nu-SSU-0637-5´/nu-SSU-1200-3´	FF1/Nu-SSU-1196-3´	616	1219	603	V4, V5	48.4	85.9	0.0415131	9.12425	0	81.3	11.9	67.2	0	10.8	73.9	91.9	28.4	88.8	4.2	79.7	0	33	0	0	27.9	65.6	8.3	45.8		0.1	6.5	0	1.1	0	10.2	0	0
nu-SSU-0562-5´/nu-SSU-1133-3´	AMV4.5F/NS4	544	1152	608	V4, V5	36.5	92.1	31.5473	80.0313	90.6	93.8	83.8	97.7	66.5	94.8	26.7	88.6	36.6	97	77.5	88.9	91.1	97.9	48.8	88.4	77.9	90.2	62.5	95.8		55.3	84.1	26.4	78.9	22.5	92.6	1.2	97.6
nu-SSU-1152-5´/nu-SSU-1729-3´	NS5/EF3	1131	1749	618	V7, V8, V9	28.2	67.6	0.344662	12.8337	12.5	81.3	64.7	87.1	74.2	81.4	24.4	65	28	72	62.6	73.6	22.7	26.5	10.3	92.3	53	65.8	61.1	66.7		0.1	0.3	0.9	14.6	0.1	0.5	0	0
nu-SSU-0550-5´/nu-SSU-1133-3´	GEO3/NS4	531	1152	621	V4, V5	28	87.4	2.0857	7.59735	93.8	93.8	55.6	68.7	10.3	49	24.8	87.3	26.7	92.4	74.9	87.5	27.6	78.9	25.6	44.2	60.7	86.9	45.8	83.3		0.7	3.9	17.2	25.7	0.1	15.3	0	1.2
nu-SSU-0604-5´/nu-SSU-1188-3´	FF1100/MB2	583	1207	624	V4, V5	61.4	91.5	5.11888	43.3526	84.4	100	61	95	4.4	85.4	79.5	91.3	39.8	93.5	70.5	88	82.6	96.9	0	7	35.2	85.2	25	79.2		12.7	66.9	0.1	8.6	1.7	36.7	0	0
nu-SSU-0844-5´/nu-SSU-1430-3´	FF2/SR15	823	1447	624	part of V4, V5, V7	40.5	61.1	6.81302	10.9354	50	93.8	32.5	48.5	5.8	7.7	50.3	85.1	34.4	38.9	9.8	32	26.1	33.3	0	18.6	0.9	25	0	4.2		27	40.5	15.7	20.7	0.1	0.1	1.2	1.2
nu-SSU-0590-5´/nu-SSU-1182-3´	TW10/NS41	574	1200	626	V4, V5	73.5	95.5	72.6106	91.8154	100	100	93	98.5	86.7	95.6	90	94.9	49.4	97.3	83.3	94.3	95.1	97.9	93	93	23.8	37.7	79.2	100		66.1	92.8	71.2	92.3	90.9	96.2	89.3	92.9
nu-SSU-0604-5´/nu-SSU-1190-3´	FF1100/MB2	583	1209	626	V4, V5	61.3	91.4	5.05033	42.8826	84.4	100	60.8	95.3	4.4	84.8	79.4	91.3	39.8	93.2	68.1	87.7	82.6	96.9	0	7	35.2	85.2	25	75		12.5	65.1	0.1	8.6	1.7	36.7	0	0
nu-SSU-0819-5´/nu-SSU-1418-3´	NS21UCB/GEO6	802	1433	631	part of V4, V5, V7	41.2	76.5	0.0995853	6.2128	0	71.9	0	49.6	0	12.2	68.4	85	18.2	79.7	6.4	28	0	26.4	0	0	0	6	0	41.7		0	6.8	0	0	0.1	0.3	0	27.9
nu-SSU-0590-5´/nu-SSU-1188-3´	TW10/MB2	574	1207	633	V4, V5	59.6	93.1	5.29794	49.0051	75	100	65.4	96.8	11.1	88	83.6	94.1	39.6	93.7	67.5	86.7	80.6	97.4	0	7	42.2	90.2	21.7	79.2		13.2	68.2	0.1	10.6	0.8	38.6	0	0
nu-SSU-0590-5´/nu-SSU-1190-3´	TW10/MB2	574	1209	635	V4, V5	59.6	92.9	5.28889	48.5444	75	100	65	97	4.3	87.3	83.6	94.1	39.6	93.4	67.5	86.4	80.6	97.4	0	7	42.2	90.2	21.7	75		13.2	66.2	0.1	10.6	0.8	38.6	0	0
nu-SSU-0604-5´/nu-SSU-1200-3´	FF1100/Nu-SSU-1196-3´	583	1219	636	V4, V5	76.7	91.3	3.57678	27.6825	84.4	100	59.1	92.6	3.2	20.3	78.2	90.5	82	96.5	66.3	86.2	82.9	95.6	0	7	33.6	83.6	20.8	79.2		11.6	56.9	0.1	6.5	0.7	31.1	0	0
nu-SSU-1152-5´/nu-SSU-1747-3´	NS5/Geo11	1131	1769	638	V7, V8, V9	23.9	49.4	23.7719	28.8872	73.3	not further recorded
nu-SSU-1152-5´/nu-SSU-1748-3´-22	NS5/Geo10	1131	1769	638	V7, V8, V9	24.2	50	24.2	29.2378	73.3	73.3	33.2	61.7	59.4	85.4	15.9	63.5	28.3	33.4	63.9	68.6	38.9	42.3	78.9	86.8	40.6	46.4	61.1	61.1		1.5	4.8	16.9	22.8	0.5	0.9	0	85.7
nu-SSU-0590-5´/nu-SSU-1200-3´	TW10/Nu-SSU-1196-3´	574	1219	645	V4, V5	84.9	92.8	4.40889	28.8574	93.8	100	68.7	94.3	3.2	21.5	87.1	93.3	90.4	96.6	63.2	84.9	93.2	95.8	0	7	42.6	88.5	20.8	79.2		13.8	56.8	0.2	8.3	1.2	32.8	0	0
nu-SSU-0817-5′-24/nu-SSU-1430-3´	nu-SSU-0817-5′/SR15	794	1447	653	part of V4, V5, V7	67.8	87.6	4.40438	23.6841	93.8	96.9	67	90.9	15.4	37.2	62	90.7	79.1	85.4	82.9	96.3	34.7	92	44.2	79.1	77.6	85.3	50	79.2		13.8	54.6	0.4	18.1	1.8	61.2	82.6	96.5
nu-SSU-0564-5´/nu-SSU-1188-3´	P1/MB2	545	1207	662	V4, V5	65.5	92.7	6.16132	46.4373	90.6	100	69.2	95.9	9.8	89.7	86	93.2	40.9	94.1	69	84.1	93.5	97.6	0	7	38.5	85.2	25	79.2		14.8	67.2	0	10.3	1.9	38.9	0	0
nu-SSU-0562-5´/nu-SSU-1188-3´	AMV4.5F/MB2	544	1207	663	V4, V5	64.2	92.6	4.19716	43.5459	90.6	100	69.5	95.6	2.6	88.4	85.9	93.2	37.9	93.9	68.7	84.6	90.8	97.6	0	4.7	36.9	87.7	16.7	79.2		13.1	62.3	0	10	1.8	38.5	0	0
nu-SSU-0566-5´/nu-SSU-1190-3´	NS31/MB2	546	1209	663	V4, V5	65	92.3	6.13364	45.9224	90.6	100	69	96.2	3.9	89	85.3	92.7	40.8	93.7	65.9	84.3	93.7	97.6	0	7	38.5	85.2	25	75		14.6	65.4	0	10.3	1.9	38.9	0	0
nu-SSU-0564-5´/nu-SSU-1190-3´	P1/MB2	545	1209	664	V4, V5	65.5	92.6	6.1415	45.9648	90.6	100	69	96.2	3.9	89	86	93.2	40.9	93.8	66.6	84.1	93.5	97.6	0	7	38.5	85.2	25	75		14.6	65.3	0	10.3	1.9	38.9	0	0
nu-SSU-0562-5´/nu-SSU-1190-3´	AMV4.5F/MB2	544	1209	665	V4, V5	64.1	92.5	4.14375	43.0795	90.6	100	69.2	95.9	2.6	87.7	85.9	93.2	37.9	93.6	66.3	84.4	90.8	97.6	0	4.7	36.9	87.7	16.7	75		12.9	60.5	0	10.1	1.8	38.5	0	0
nu-SSU-0590-5´/nu-SSU-1223-3´	TW10/.FR1	574	1245	671	V4, V5	26.1	46.4	0.0483199	6.09369	not further recorded
nu-SSU-0566-5´/nu-SSU-1200-3´	NS31/Nu-SSU-1196-3´	546	1219	673	V4, V5	80.5	92.2	4.27267	26.0961	90.6	100	68.5	94.6	2.6	22.6	84.2	91.9	82.9	97	63.5	82.7	93.5	96.3	0	7	37.7	83.6	20.8	79.2		13.9	57	0.1	7.8	1.2	33.2	0	0
nu-SSU-0564-5´/nu-SSU-1200-3´	P1/Nu-SSU-1196-3´	545	1219	674	V4, V5	81	92.5	4.28033	26.1718	0	100	0	94.6	1.2	22.6	13.9	92.3	0.1	96.1	1.8	82.5	0	96.1	0	7	0	83.6	79.2	80.8		13.9	56.9	0.1	7.8	1.2	33.2	0	0
nu-SSU-0562-5´/nu-SSU-1200-3´	AMV4.5F/Nu-SSU-1196-3´	544	1219	675	V4, V5	64.2	92.5	4.19716	27.0675	90.6	100	69.5	94.4	2.5	22.6	85.9	92.3	37.9	96.9	68.7	82.8	90.8	96.3	0	4.7	36.9	86.1	16.7	79.2		13.1	52.1	0	7.7	1.8	32.9	0	0
nu-SSU-0777-5´/nu-SSU-1430-3´	Basid 3/SR15	760	1447	687	part of V4, V5, V7	59.1	81.7	16.4497	38.783	87.5	90.6	9.1	74.4	12.8	71.8	52.7	79.9	79.8	86.8	16.5	72	0.5	77.1	16.5	86	72.4	85.3	58.3	83.3		0.3	6.3	42.3	75.2	52.2	83.2	55.8	90.7
nu-SSU-0564-5´/nu-SSU-1223-3´	P1/.FR1	545	1245	700	V4, V5	25.5	46	0.0488625	5.93004	not further recorded
nu-SSU-0113-5´/nu-SSU-0801-3´	GeoNS1/f-nu-SSU-0801-3′-mpn	93	820	727	V2, V3, part of V4	62.3	78	0.0648758	22.3985	0	76.9	0	66.8	0	11.2	64.9	78.1	73.6	85.6	37.1	93.2	0	32.6	0	93.2	0	14.5	0	33.3		0	8.9	0	0.4	0	1.4	0	10.6
nu-SSU-0844-5´/nu-SSU-1538-3´-a	FF2/nu-SSU-1536-3′	823	1557	734	part of V4, V5, V7, V8	42.2	58.8	0.0351859	0.989117	0	12.5	0.3	4.6	0	6.8	58.1	85.3	33.3	38.7	9.5	30.8	10.6	12.5	0	0	0	20	0	0		0	2	0.1	1.5	0	0	0	0
nu-SSU-0844-5´/nu-SSU-1538-3´-b	FF2/Glomer1536	823	1557	734	part of V4, V5, V7, V8	42	58.7	0.0349178	0.974462	0	12.5	0.3	4.6	0	6.8	57.6	85.2	33.2	38.6	9.2	31.7	10.8	12.5	0	0	0	20	0	0		0	2	0.1	1.5	0	0	0	0
nu-SSU-0590-5´/nu-SSU-1295-3´	TW10/NS22UCB	574	1314	740	V4, V5	41.3	90.6	0.913577	40.7116	0	15.6	0.2	94.3	1.3	84.8	82.1	88	0.6	95.7	0.3	90.9	6.3	94.2	0	88.4	0	77.9	25	87.5		3	83.7	2.9	83	0.1	88.4	0	91.7
nu-SSU-0819-5´/nu-SSU-1538-3´-a	NS21UCB/nu-SSU-1536-3′	802	1557	755	part of V4, V5, V7, V8	34.6	74.3	0.00196131	0.490721	0	0	0	8.7	0	9.5	57.4	85.1	15.7	79.3	5.5	28	0	7.9	0	0	0	3.5	0	0		0	0.1	0	0	0	0	0	0
nu-SSU-0604-5´/nu-SSU-1322-3´	FF1100/AMV4.5R	583	1343	760	V4, V5	26.1	38.3	19.3836	46.5364	not further recorded
nu-SSU-0817-5′-24/nu-SSU-1538-3´-a	nu-SSU-0817-5′/nu-SSU-1536-3′	794	1557	763	part of V4, V5, V7, V8	66.3	83.9	0.0411795	1.88053	0	15.6	4.6	22.6	2.7	35.1	70.3	91.1	76.2	85.7	52.6	92.9	14.9	65.6	0	4.7	0.9	24.3	0	8.3		0	2	0	1	0	0.3	0	2.3
nu-SSU-0817-5′-24/nu-SSU-1538-3´-b	nu-SSU-0817-5′/Glomer1536	794	1557	763	part of V4, V5, V7, V8	66.6	83.8	0.0409581	1.84834	0	15.6	4.6	22.6	2.7	35.1	70	90.9	76.1	85.6	71.7	96	15.2	65.6	0	4.7	0.9	24.3	0	8.3		0	1.9	0	1	0	0.3	0	2.3
nu-SSU-0068-5´-20/nu-SSU-0801-3´	Fun18S1/f-nu-SSU-0801-3′-mpn	49	820	771	V1, V2, V3, part of V4	63.7	82	0.0404943	8.20333	0	83.3	0	68.7	0	85.7	70.4	88.6	70.5	83.1	30.9	90.1	0	31.2	0	38.2	0	53.1	0	30.4		0	8.9	0	0.7	0	2	0	35
nu-SSU-0062-5´/nu-SSU-0801-3´	TW9/f-nu-SSU-0801-3′-mpn	45	820	775	V1, V2, V3, part of V4	65	82.4	0.208549	26.5788	0	75	0	69.3	0	10.9	71	88.6	72.9	84.1	33.1	91.4	0	31.4	0	38.2	0	54.7	0	34.8		0	9.2	0	0.7	0	2	0	35
nu-SSU-0550-5´/nu-SSU-1295-3´	GEO3/NS22UCB	531	1314	783	V4, V5	38.1	85.7	0.124182	5.05241	0	15.6	0	64.5	0	46.5	76.4	85.4	0.2	91.7	0.3	86.7	0	78	0	46.5	0	73.8	0	75		0	3.7	2.6	25.1	0	13.7	0	1.2
nu-SSU-0566-5´/nu-SSU-1322-3´	NS31/AMV4.5R	546	1343	797	V4, V5	63.5	82.1	11.8395	21.012	12.5	21.9	79.2	93.8	67.7	72.9	50.4	76.6	81.1	92.4	83.2	91.1	32.9	45.8	0	0	77.9	86.1	62.5	75		46.3	78.6	0.4	1.8	0.4	0.6	29.8	69
nu-SSU-0777-5´/nu-SSU-1538-3´-a	Basid 3/nu-SSU-1536-3′	760	1557	797	part of V4, V5, V7, V8	59.9	78.2	0.0254038	2.99858	0	15.6	0	10.3	2	67.6	60.4	80.2	76.2	87.2	10.5	69.5	1.1	55	0	4.7	0.9	26.1	0	4.2		0	0.1	0	2.4	0	0.4	0	2.3
nu-SSU-0777-5´/nu-SSU-1538-3´-b	Basid 3/Glomer1536	760	1557	797	part of V4, V5, V7, V8	59.8	78.2	0.0254556	2.86499	0	15.6	0	10.3	2	68.2	60	80.1	76.1	87.1	16.9	71.7	1.1	55	0	4.7	0.9	26.1	0	4.2		0	0.1	0	2.3	0	0.4	0	2.3
nu-SSU-0564-5´/nu-SSU-1322-3´	P1/AMV4.5R	545	1343	798	V4, V5	63.8	82.3	11.8613	20.9703	12.5	21.9	79.2	93.8	67.7	72.9	50.9	77	81.2	92.5	83.6	91.2	32.9	45.8	0	0	77.9	86.1	62.5	75		46.2	78.6	0.4	1.7	0.4	0.6	29.8	69
nu-SSU-0562-5´/nu-SSU-1322-3´	AMV4.5F/AMV4.5R	544	1343	799	V4, V5	62.6	82.3	8.49429	19.6931	12.5	21.9	79.4	93.6	64.5	72.9	50.8	77.1	78.8	92.3	83.8	91.8	32.1	45.8	0	0	77	86.9	41.7	75		33.7	73.5	0.2	1.5	0.3	0.6	29.8	70.2
nu-SSU-0038-5´-19/nu-SSU-0801-3´	NS1/f-nu-SSU-0801-3′-mpn	20	820	800	V1, V2, V3, part of V4	50.1	75.3	0.310431	17.6562	0	75	0	65.9	0	7.9	67.6	85.7	47.9	73.1	13.2	88.6	0	53.6	0	27.3	0	44.4	0	75		0	8.4	0	0.3	0	0.2	0	42.9
nu-SSU-0637-5´/nu-SSU-1430-3´	FF1/SR15	616	1447	831	V4, V5, V7	38.4	86.5	0.94071	15.9339	0	78.1	11.4	68.3	16.7	53.2	53.6	91.9	27.3	88	6.7	89.9	0	34.7	0	0	62.9	69.8	25	66.7		1.6	13.2	0.1	3	0.9	21.5	0	7
nu-SSU-0337-5´-20/nu-SSU-1133-3´	AU2/NS4	318	1152	834	V3, V4, V5	35.9	72.6	13.9399	17.113	6.5	64.5	70	89.4	72.3	87.2	25.7	56.7	44.3	95.2	85.2	96.1	33.2	36.3	0	9.3	1.6	21.3	50	95.8		0.1	0.3	1.1	7.6	0.1	0.3	0	3.7
nu-SSU-0844-5´/nu-SSU-1647-3´	FF2/FR-1	823	1664	841	part of V4, V5, V7, V8	49.3	60.2	0.722079	2.0822	12.9	87.1	31.9	47.8	6.3	7.1	68.8	85.2	33.7	37.7	11.3	27.9	28.3	31.4	0	17.1	0.9	19.8	0	0		0.1	0.2	9	15.6	0		0	0
nu-SSU-0323-5´/nu-SSU-1133-3´	NS26/NS4	305	1152	847	V3, V4, V5	37.9	90.7	21.9446	39.6477	22.6	93.5	70.4	96.2	77.5	91.3	27.8	89.6	46	96.8	84.2	96.4	32.9	36.6	23.3	83.7	21.3	82	66.7	91.7		0.2	6.3	0.7	53.8	0.1	8.4	0	3.7
nu-SSU-0313-5´/nu-SSU-1133-3´	GlomerWT0/NS4	290	1152	862	part of V2, V3, V4, V5	20.5	52.1	2.49986	10.7155	6.5	58.1	78.2	93.3	40.6	86.2	28.2	86.8	0.4	1.1	83.3	96.1	26.3	32.6	4.7	37.2	65.6	86.1	79.2	91.7		0.1	1.3	1.2	61.3	0	51.3	0	67.1
nu-SSU-0819-5´/nu-SSU-1647-3´	NS21UCB/FR-1	802	1664	862	part of V4, V5, V7, V8	40.6	75.6	0.010209	1.61993	0	64.5	0	47.5	0	11.8	68.1	84.5	17.8	77.7	7.4	31.4	0	25	0	0	0	2.8	0	44.4		0	0.1	0	0	0	0	0	0
nu-SSU-0604-5´/nu-SSU-1430-3´	FF1100/SR15	583	1447	864	V4, V5, V7	74	92.7	50.0541	80.4106	87.5	96.9	78.4	93.9	75.6	85.3	64.8	90.6	84.6	95.8	87.5	97.2	80.8	98.9	90.7	97.7	81	94	95.8	100		70.3	88	17.4	80.1	67.1	91.8	87.2	95.3
nu-SSU-0817-5′-24/nu-SSU-1647-3´	nu-SSU-0817-5′/FR-1	794	1664	870	part of V4, V5, V7, V8	75.8	86.2	0.480372	4.53438	29	90.3	64.7	91.4	16.5	41.7	81.1	90.5	76.4	82.8	79.9	90.5	31.7	90	41.5	75.6	67.9	79.2	50	72.2		0.1	0.3	0	4	0	4.1	0	10.2
nu-SSU-0590-5´/nu-SSU-1430-3´	TW10/SR15	574	1447	873	V4, V5, V7	78.8	94.7	73.4626	88.7274	96.9	96.9	88.8	95.7	82.1	89.1	66	93.6	93	96.1	88.4	96.9	91.4	99.2	90.7	95.3	94.8	99.1	91.7	100		79	89.4	76.7	92.9	91	96.3	90.4	96.4
nu-SSU-0337-5´-20/nu-SSU-1188-3´	AU2/MB2	318	1207	889	V3, V4, V5	48	72.4	0.273086	11.7985	12.9	71	55.3	87.5	2.8	81.6	52.8	59.4	44.8	92	73.3	90.6	31.3	36.1	0	2.3	1.6	21.3	16.7	75		0	0.2	0	0.3	0	0.1	0	0
nu-SSU-0337-5´-20/nu-SSU-1190-3´	AU2/MB2	318	1209	891	V3, V4, V5	48	72.3	0.273005	11.7979	12.9	71	55.3	87.8	2.8	81.6	52.9	59.4	44.9	91.9	73	90.6	31.3	36.1	0	2.3	1.6	21.3	16.7	75		0	0.2	0	0.3	0	0.1	0	0
nu-SSU-0566-5´/nu-SSU-1415-3´	NS31/NS6	546	1438	892	V4, V5, V7	78	93.6	34.1207	50.1247	96.9	100	88.7	96.9	82.4	93.5	74.2	91.5	85.5	97	87.7	94.2	39.2	94.9	11.6	95.3	79.3	92.2	79.2	95.8		72.1	90.9	33.8	79.7	21.6	90.9	91.6	98.8
nu-SSU-0564-5´/nu-SSU-1415-3´	P1/NS6	545	1438	893	V4, V5, V7	78.4	93.9	34.167	50.2941	96.9	100	88.7	96.9	81.7	93.5	74.8	92	85.7	97.1	87.2	94.4	39	94.9	11.6	95.3	79.3	92.2	79.2	95.8		72	90.8	33.9	79.7	21.6	90.7	91.6	98.8
nu-SSU-0176-5´/nu-SSU-1028-3´	f-nu-SSU-0176-5′-mpn/P2	151	1047	896	part of V2, V3, V4	74.2	84.7	1.02251	6.49503	0	0	48.6	82.6	38.6	62.3	78.1	89.5	80.8	86.9	73.5	92.6	4.5	29	0	7	0.8	3.3	16.7	66.7		4	13.8	0	6	0	26	0	87.8
nu-SSU-0337-5´-20/nu-SSU-1200-3´	AU2/Nu-SSU-1196-3´	318	1219	901	V3, V4, V5	48	72.6	0.25125	11.5307	12.9	71	55.3	87.2	2.1	19.1	52.6	58.9	45.3	95.3	70.6	89.1	32.1	34.7	0	2.3	1.6	21.3	12.5	79.2		0	0.2	0	0.2	0	0.1	0	0
nu-SSU-0590-5´/nu-SSU-1455-3´	TW10/NS61	574	1475	901	V4, V5, V7	86	94.6	45.1336	75.0541	87.5	100	90.6	96.9	31.3	89.3	81.7	93.3	93.4	96.9	86.5	97.6	97.1	98.9	90.7	95.3	60.3	89.7	79.2	95.8		7.1	79.6	29.9	40.1	71	91.6	90.4	96.4
nu-SSU-0323-5´/nu-SSU-1188-3´	NS26/MB2	305	1207	902	V3, V4, V5	60.9	91.2	1.48813	26.0945	25.8	100	58	93.9	2.9	84.8	76.7	94.1	46.7	93.6	73.3	90.9	30.8	36.3	0	4.7	10.7	82	20.8	70.8		0	5.7	0	4.5	0	6.9	0	0
nu-SSU-0562-5´/nu-SSU-1430-3´	AMV4.5F/SR15	544	1447	903	V4, V5, V7, V8	73.1	94	35.9946	80.6526	93.8	96.9	88.7	95.8	68	88.9	64.4	92.7	82.3	96.4	87.2	95	88.2	99.2	46.5	90.7	84.5	95.7	62.5	95.8		57	86.7	30.9	81.4	80.6	94.6	89.2	100
nu-SSU-0323-5´/nu-SSU-1190-3´	NS26/MB2	305	1209	904	V3, V4, V5	61	91.2	1.47033	26.0831	25.8	100	57.7	94.2	2.9	84.8	76.8	94.1	46.7	93.4	73	90.9	30.8	36.3	0	4.7	10.7	82	20.8	70.8		0	5.7	0	4.5	0	6.9	0	0
nu-SSU-0777-5´/nu-SSU-1647-3´	Basid 3/FR-1	760	1664	904	part of V4, V5, V7, V8	68.3	80.8	2.94729	14.7467	25.8	87.1	8.9	74.4	11.8	68.5	73.6	80.5	76.7	84.3	17.7	67.5	0.8	73.9	24.4	82.9	64.2	79.2	50	61.1		0	0.1	1.5	17.7	0.2	4.9	0	10.2
nu-SSU-0323-5´/nu-SSU-1200-3´	NS26/Nu-SSU-1196-3´	305	1219	914	V3, V4, V5	60.5	91.3	1.0748	15.3315	25.8	100	57.7	93.6	2.2	18.8	75.7	93.3	47.3	96.8	70.3	89.4	31.6	35	0	4.7	10.7	80.3	16.7	75		0	2	0	3.7	0	4.6	0	0
nu-SSU-0550-5´/nu-SSU-1430-3´	GEO3/SR15	531	1447	916	V4, V5, V7	64	89.2	2.08874	7.4983	96.9	96.9	60.9	67.2	9.2	47.1	61.3	90.9	72.3	91.9	83.4	91.8	26.8	80.5	25.6	46.5	62.9	94	54.2	83.3		0.3	3.3	20.2	28.3	0.2	15	0	1.2
nu-SSU-0313-5´/nu-SSU-1188-3´	GlomerWT0/MB2	290	1207	917	part of V2, V3, V4, V5	43.1	54	0.754583	5.05942	12.9	64.5	59.6	91.3	2.2	79.7	76.4	91.3	0.5	1	73.6	91.2	26.1	32.4	0	7	27	83.6	20.8	75		0	1.1	0.1	6.5	0	15.4	0	0
nu-SSU-0313-5´/nu-SSU-1190-3´	GlomerWT0/MB2	290	1209	919	part of V2, V3, V4, V5	43.1	54	0.754464	5.05987	12.9	64.5	59.3	91.6	2.2	79.7	76.4	91.4	0.5	1	73.3	91.2	26.1	32.4	0	7	27	83.6	20.8	70.8		0	1.1	0.1	6.5	0	15.4	0	0
nu-SSU-0844-5´/nu-SSU-1729-3´	FF2/EF3	823	1749	926	part of V4, V5, V7, V8, V9	29.7	47	0.108364	1.44079	not further recorded
nu-SSU-0313-5´/nu-SSU-1200-3´	GlomerWT0/Nu-SSU-1196-3´	290	1219	929	part of V2, V3, V4, V5	42.4	52.8	0.733068	4.25448	12.9	64.5	59.9	91.3	2.2	15.9	75.2	90.5	0.5	1	70.9	89.7	25	31.3	0	7	26.2	82	20.8	75		0	0.7	0.1	3.8	0	10.9	0	0
nu-SSU-0637-5´/nu-SSU-1538-3´-a	FF1/nu-SSU-1536-3′	616	1557	941	V4, V5, V7, V8	41.1	83.7	0.00394179	6.94898	0	15.6	0.3	15.1	6.8	49.3	61.4	91.8	27	88.5	5.5	87.1	0	13.6	0	0	0.9	25.2	0	8.3		0	0.1	0	0.4	0	0.2	0	0
nu-SSU-0637-5´/nu-SSU-1538-3´-b	FF1/Glomer1536	616	1557	941	V4, V5, V7, V8	40.9	83.7	0.00390768	6.95975	0	15.6	0.3	15.1	6.8	50	61	91.7	27	88.4	6.5	89.2	0	13.6	0	0	0.9	25.2	0	8.3		0	0.1	0	0.4	0	0.2	0	0
nu-SSU-0844-5´/nu-SSU-1747-3´	FF2/Geo11	823	1769	946	part of V4, V5, V7, V8, V9	30.3	42.9	0.810206	1.84877	not further recorded
nu-SSU-0844-5´/nu-SSU-1748-3´-22	FF2/Geo10	823	1769	946	part of V4, V5, V7, V8, V9	30.7	43.4	0.819883	1.86214	not further recorded
nu-SSU-0844-5´/nu-SSU-1751-3´-20	FF2/NS24UCB	823	1770	947	part of V4, V5, V7, V8, V9	26.5	40.1	0.744548	1.80108	not further recorded
nu-SSU-0817-5′-24/nu-SSU-1729-3´	nu-SSU-0817-5′/EF3	794	1749	955	part of V4, V5, V7, V8, V9	41.5	64.8	0.0837679	2.37625	18.8	87.5	53.6	83.1	15.5	39.2	38.8	67.7	45.4	63.5	63	74	22.7	26.5	0	71.8	56.6	67.1	44.4	66.7		0.1	0.1	0	2.1	0	0.4	0	0
nu-SSU-0819-5´/nu-SSU-1751-3´-20	NS21UCB/NS24UCB	802	1770	968	part of V4, V5, V7, V8, V9	21.7	39.4	0.0482113	2.50796	not further recorded
nu-SSU-0604-5´/nu-SSU-1538-3´-a	FF1100/nu-SSU-1536-3′	583	1557	974	V4, V5, V7, V8	68.7	88.5	0.06072	10.9688	0	15.6	6.9	23.1	16.9	78.4	70.4	90.7	81.2	96.2	54	93.8	20.1	72.6	0	4.7	0.9	27	0	8.3		0.1	3	0	1.3	0	0.4	0	3.5
nu-SSU-0817-5′-24/nu-SSU-1747-3´	nu-SSU-0817-5′/Geo11	794	1769	975	part of V4, V5, V7, V8, V9	37.5	49.2	0.787016	49.5261	not further recorded
nu-SSU-0817-5′-24/nu-SSU-1748-3´-22	nu-SSU-0817-5′/Geo10	794	1769	975	part of V4, V5, V7, V8, V9	37.9	49.7	0.783276	3.92238	not further recorded
nu-SSU-0817-5′-24/nu-SSU-1751-3´-20	nu-SSU-0817-5′/NS24UCB	794	1770	976	part of V4, V5, V7, V8, V9	32.4	44.5	0.789203	3.80412	not further recorded
nu-SSU-0590-5´/nu-SSU-1538-3´-a	TW10/nu-SSU-1536-3′	574	1557	983	V4, V5, V7, V8	73.6	90.1	0.100148	11.5789	0	15.6	13.9	24.2	17.6	83.1	73.5	93.6	89.2	96.4	52.5	93.5	22	72.8	0	4.7	0.9	27.8	0	8.3		0.1	3	0.1	3.4	0	0.4	0	3.6
nu-SSU-0590-5´/nu-SSU-1538-3´-b	TW10/Glomer1536	574	1557	983	V4, V5, V7, V8	73.8	90.1	0.10183	11.4044	0	15.6	13.9	24.2	17.6	83.8	73.1	93.5	89.1	96.3	71	96.6	22.3	72.8	0	4.7	0.9	27.8	0	8.3		0.1	2.9	0.1	3.3	0	0.4	0	3.6
nu-SSU-0777-5´/nu-SSU-1729-3´	Basid 3/EF3	760	1749	989	part of V4, V5, V7, V8, V9	38.3	60.5	0.110599	4.86929	12.5	87.5	6.1	71.9	13.4	64.9	38.6	59.4	44.9	64.2	14	52.8	0.3	21.1	0	79.5	53.9	68.4	50	55.6		0	0	0	11.2	0.1	0.5	0	0
Group L
nu-SSU-0323-5´/nu-SSU-1295-3´	NS26/NS22UCB	305	1314	1009	V3, V4, V5	36.6	88.8	0.0817682	12.9669	0	12.9	0	90.1	1.4	83.3	71.9	87.8	0.4	95.9	0.3	91.2	6.1	35.2	0	76.7	0	73.8	20.8	79.2		0	5.5	0	48.5	0	6.3	0	3.7
nu-SSU-0777-5´/nu-SSU-1747-3´	Basid 3/Geo11	760	1769	1009	part of V4, V5, V7, V8, V9	32.5	44.8	4.70594	15.5753	not further recorded
nu-SSU-0777-5´/nu-SSU-1748-3´-22	Basid 3/Geo10	760	1769	1009	part of V4, V5, V7, V8, V9	32.8	45.3	4.85414	15.708	not further recorded
nu-SSU-0777-5´/nu-SSU-1751-3´-20	Basid 3/NS24UCB	760	1770	1010	part of V4, V5, V7, V8, V9	31.6	40.6	5.46869	15.5072	not further recorded
nu-SSU-0564-5´/nu-SSU-1538-3´-a	P1/nu-SSU-1536-3′	545	1557	1012	V4, V5, V7, V8	70.2	89.9	0.0980589	11.641	0	15.6	14.9	24.1	17.9	83.4	72	92.8	82.3	96.9	53.8	91.5	21.9	72.4	0	4.7	0	27	0	8.3		0.1	3	0.1	3.4	0	0.4	0	3.6
nu-SSU-0564-5´/nu-SSU-1538-3´-b	P1/Glomer1536	545	1557	1012	V4, V5, V7, V8	70.4	89.9	0.100575	11.4559	0	15.6	14.9	24.1	17.9	84.1	71.6	92.6	82.2	96.8	69.8	94.3	22.1	72.4	0	4.7	0	27	0	8.3		0.1	3	0.1	3.4	0	0.4	0	3.6
nu-SSU-0562-5´/nu-SSU-1538-3´-a	AMV4.5F/nu-SSU-1536-3′	544	1557	1013	V4, V5, V7, V8	69.5	89.9	0.0540108	11.2261	0	15.6	14.9	24.1	17.9	81.4	71.9	92.9	80.5	96.8	53.8	92.1	21.6	72.4	0	4.7	0	27	0	8.3		0.1	2.9	0.1	3.1	0	0.4	0	3.6
nu-SSU-0562-5´/nu-SSU-1538-3´-b	AMV4.5F/Glomer1536	544	1557	1013	V4, V5, V7, V8	69.6	89.9	0.0543208	11.0785	0	15.6	14.9	24.1	17.9	82.1	71.5	92.8	80.4	96.6	69.8	95	21.9	72.4	0	4.7	0	27	0	8.3		0.1	2.9	0.1	3.1	0	0.4	0	3.6
nu-SSU-0590-5´/nu-SSU-1581-3´	TW10/SR17	574	1598	1024	V4, V5, V7, V8	2.2	71.6	17.8069	29.6649	0	16.1	16.3	85	1.4	66.4	1.9	66.2	0.8	80.9	0.9	24.8	9	91.8	0	0	0	59.3	0	79.2		24.4	41	2.4	17.3	0.4	10.2	2.4	3.7
nu-SSU-0337-5´-20/nu-SSU-1322-3´	AU2/AMV4.5R	318	1343	1025	V3, V4, V5	35.6	66.5	0.543193	1.58384	9.7	19.4	64.9	85	60.3	69.5	26	48.9	43.6	90.9	89.4	95.8	31.7	33.9	0	0	1.6	21.3	33.3	70.8		0	0.2	0.1	0.1	0	0	1.2	3.7
nu-SSU-0550-5´/nu-SSU-1538-3´-a	GEO3/nu-SSU-1536-3′	531	1557	1026	V4, V5, V7, V8	64.2	86.3	0.0241332	1.10805	0	15.6	11.9	20.7	0	44.1	68.6	91.2	72.9	92.5	51.3	88.9	8	57.4	0	0	0	27	0	4.2		0	0	0	1.1	0	0.1	0	0
nu-SSU-0550-5´/nu-SSU-1538-3´-b	GEO3/Glomer1536	531	1557	1026	V4, V5, V7, V8	64.3	86.3	0.0240647	1.10461	0	15.6	11.9	20.7	0	44.1	68.3	91.1	72.8	92.4	66.5	91.8	8	57.4	0	0	0	27	0	4.2		0	0	0	1.1	0	0.1	0	0
nu-SSU-0038-5´-22/nu-SSU-1028-3´	GeoA2/P2	17	1047	1030	V1, V2, V3, V4	47	67.9	1.5975	8.71023	0	0	52.1	94.9	4.1	43.8	63.4	79.1	42.5	63.7	63.5	88.2	0	55.6	0	9.5	6.7	13.3	0	87.5		4.3	18	0	3.6	0.2	9.1	0	78.6
nu-SSU-0323-5´/nu-SSU-1322-3´	NS26/AMV4.5R	305	1343	1038	V3, V4, V5	44.7	82.4	1.74375	5.83311	9.7	19.4	64.8	90.7	63.8	70.3	42.5	78	45.4	92.6	89.4	96.1	31.7	34.1	0	0	21.3	84.4	45.8	66.7		0.1	5.9	0	1.1	0	0	1.2	3.7
nu-SSU-0025-5´/nu-SSU-1028-3´	GeoA1/P2	6	1047	1041	V1, V2, V3, V4	18.1	55.8	2.22887	10.0196	0	0	38.5	73.5	46.4	66.7	36.8	73.9	10.4	48.8	100	100	0	60.7	0	9.5	0	25	0	87.5		5	18.5	0	3.4	4.3	18.3	0	92.3
nu-SSU-0637-5´/nu-SSU-1647-3´	FF1/FR-1	616	1664	1048	V4, V5, V7, V8	46.6	85.3	0.0327799	3.6831	0	77.4	10.6	66.7	11.8	55.9	71.9	91.8	26.1	85.8	6.7	86.9	0	32.8	0	0	50	60.4	11.1	61.1		0	0.1	0	1.4	0	1.7	0	0
nu-SSU-0313-5´/nu-SSU-1322-3´	GlomerWT0/AMV4.5R	290	1343	1053	part of V2, V3, V4, V5	26.9	45.8	0.947596	3.73023	not further recorded
nu-SSU-0176-5´/nu-SSU-1188-3´	f-nu-SSU-0176-5′-mpn/MB2	151	1207	1056	part of V2, V3, V4, V5	65.3	90.2	2.57803	27.5772	73.3	96.7	53.7	89.1	1.8	81.6	82.4	89.5	46.7	93.6	71.3	91.2	81.3	87.5	0	4.7	36.7	81.7	20.8	75		3.9	38.2	0.1	7.8	0	31.5	0	0
nu-SSU-0176-5´/nu-SSU-1190-3´	f-nu-SSU-0176-5′-mpn/MB2	151	1209	1058	part of V2, V3, V4, V5	65.3	90.1	2.56889	27.4901	73.3	96.7	53.7	89.4	1.8	81.6	82.4	89.5	46.7	93.4	71	91.2	81.3	87.5	0	4.7	36.7	81.7	20.8	70.8		3.9	38.1	0.1	7.8	0	31.5	0	0
nu-SSU-0176-5´/nu-SSU-1200-3´	f-nu-SSU-0176-5′-mpn/Nu-SSU-1196-3´	151	1219	1068	part of V2, V3, V4, V5	81.8	90.4	1.33988	12.632	73.3	96.7	53.7	88.7	1.8	14	81.3	88.6	90.3	96.9	69.5	91.2	81.5	86.6	0	4.7	35	80	20.8	75		3.9	32.1	0.1	5.2	0	27.6	0	0
nu-SSU-0604-5´/nu-SSU-1647-3´	FF1100/FR-1	583	1664	1081	V4, V5, V7, V8	78.2	90.9	6.16563	27.7309	19.4	90.3	76.7	94.2	70.9	81.9	76.5	90.1	82.2	93.1	81.6	91.1	79.4	96.4	85.4	95.1	59.4	83	66.7	72.2		0.3	0.7	8	19.4	0.3	5.1	0	8.5
nu-SSU-0590-5´/nu-SSU-1647-3´	TW10/FR-1	574	1664	1090	V4, V5, V7, V8	84.8	91.4	5.58298	27.7158	26.7	86.7	83.7	96.6	60.5	78.9	82.2	89.7	90.2	94.3	86	94.7	71.2	90.9	84.8	93.9	69.4	85.5	50	72.2		0.3	0.6	15.4	24.1	0.1	4.5	0	0
nu-SSU-0590-5´/nu-SSU-1652-3´	TW10/Basid 4	574	1672	1098	V4, V5, V7, V8	54.7	84.9	0.763256	6.5522	29	93.5	83	94.4	72.4	81.9	27.5	82.2	86.9	91.8	78.5	91	30.6	34.8	0	85.4	71.7	84	61.1	66.7		0.1	0.4	13.6	21.8	0.2	0.3	0	0
nu-SSU-0068-5´-20/nu-SSU-1133-3´	Fun18S1/NS4	49	1152	1103	V1, V2, V3, V4, V5	40.5	90.7	18.9755	42.2309	83.3	88.9	77.6	98.5	64.5	90.3	34.9	87.8	39.3	94.5	80.3	90.8	75	88.1	85.3	94.1	67.2	81.3	52.2	91.3		29	71.5	50.8	80.8	17.1	84.3	0	90
nu-SSU-0068-5´-23/nu-SSU-1133-3´	NS1AA/NS4	46	1152	1106	V1, V2, V3, V4, V5	38.3	89.5	18.3542	40.8518	62.5	68.8	75.3	98	62	89.1	34.3	86.1	35.3	93.7	79.5	91.4	72.9	87.6	76.5	94.1	65.6	81.3	52.2	91.3		28.2	70	49.3	80	16.5	82.7	0	75
nu-SSU-0564-5´/nu-SSU-1652-3´	P1/Basid 4	545	1672	1127	V4, V5, V7, V8	51.9	84.6	0.676534	6.65441	25.8	93.5	83.3	93.4	72.6	82.3	26.5	81.3	81.1	92.4	78	90.5	30.5	34.5	0	87.8	66	78.3	66.7	66.7		0.1	0.4	11.8	21.5	0.2	0.3	0	0
nu-SSU-0337-5´-20/nu-SSU-1430-3´	AU2/SR15	318	1447	1129	V3, V4, V5, V7	40.5	74.2	14.2017	17.2695	12.9	67.7	73.5	88.6	69.8	82	32.6	60.4	47.4	94.5	92	97.4	27.6	35.9	0	9.3	1.7	22.4	54.2	95.8		0.2	0.3	1.3	9	0.2	0.3	3.7	3.7
nu-SSU-0038-5´-19/nu-SSU-1133-3´	NS1/NS4	20	1152	1132	V1, V2, V3, V4, V5	31.3	83.9	54.6955	71.3454	12.5	87.5	80.2	98.4	9.2	60.5	28	83.6	28.2	84.5	78.9	91.2	75.5	87.3	86.4	95.5	61.1	88.9	87.5	100		64.1	84.8	28.9	72.2	1.7	24	0	78.6
nu-SSU-0550-5´/nu-SSU-1647-3´	GEO3/FR-1	531	1644	1133	V4, V5, V7, V8	73.1	88.4	0.855909	1.98852	29	90.3	59.9	66.6	10.5	50	79.9	90.5	73.4	90.8	78.8	88.7	25.1	80	24.4	41.5	44.3	84	38.9	55.6		0	0.1	0.2	2.9	0	1	0	0
nu-SSU-0637-5´/nu-SSU-1729-3´	FF1/EF3	616	1749	1133	V4, V5, V7, V8, V9	26.3	64.8	0.0247093	1.74977	0	81.3	10.2	58.6	9.3	47.4	34.7	68	20.9	65.8	8.5	70.6	0	24.3	0	0	39.5	48.7	11.1	55.6		0	0	0	1.4	0	0.1	0	0
nu-SSU-0323-5´/nu-SSU-1430-3´	NS26/SR15	305	1447	1142	V3, V4, V5, V7	52.8	92.5	21.8888	39.5123	29	96.8	74.1	94.3	76.5	85.3	55.1	93.7	49.3	96.1	90.9	97.8	27.3	36.2	20.9	83.7	22.4	88.8	70.8	91.7		0.2	5.5	0.7	53.3	0.3	8.7	2.5	3.7
nu-SSU-0637-5´/nu-SSU-1747-3´	FF1/Geo11	616	1769	1153	V4, V5, V7, V8, V9	27.4	47	0.0696765	3.13748	not further recorded
nu-SSU-0637-5´/nu-SSU-1748-3´-22	FF1/Geo10	616	1769	1153	V4, V5, V7, V8, V9	27.7	47.5	0.0707176	3.15637	not further recorded
nu-SSU-0313-5´/nu-SSU-1430-3´	GlomerWT0/SR15	290	1447	1157	part of V2, V3, V4, V5, V7	33.4	53.8	2.73568	10.7462	12.9	61.3	77	91.9	36	80.9	54.5	91.3	0.5	1	91.6	98.2	20.8	32.2	4.7	39.5	72.4	92.2	87.5	91.7		0.1	1.2	1.3	62.6	0.2	52.8	59.3	67.9
nu-SSU-0068-5´-23/nu-SSU-1188-3´	NS1AA/MB2	46	1207	1161	V1, V2, V3, V4, V5	56.7	88	2.51835	21.6901	62.5	75	56.5	96.9	3.3	82.6	81.5	87.8	36.4	90	65.6	86.1	71.7	86.8	0	2.9	40.6	79.7	21.7	78.3		6.8	51.1	0.1	8	0.7	32.9	0	0
nu-SSU-0068-5´-23/nu-SSU-1190-3´	NS1AA/MB2	46	1209	1163	V1, V2, V3, V4, V5	56.7	88	2.5149	21.5387	62.5	75	56.1	97.3	3.3	82.6	81.5	87.9	36.4	89.9	65.6	86.1	71.7	86.8	0	2.9	40.6	79.7	21.7	78.3		6.8	50.2	0.1	8	0.7	32.9	0	0
nu-SSU-0604-5´/nu-SSU-1729-3´	FF1100/EF3	583	1749	1166	V4, V5, V7, V8, V9	40	68.2	0.234099	11.8967	12.5	87.5	65.1	86.8	69.1	77.3	32	66.6	47.8	71.7	63.2	74.8	23	26.5	7.7	92.3	53.9	71.1	61.1	66.7		0.1	0.3	0.3	12.1	0.1	0.5	0	0
nu-SSU-0068-5´-23/nu-SSU-1200-3´	NS1AA/Nu-SSU-1196-3´	46	1219	1173	V1, V2, V3, V4, V5	77.9	88.9	2.32667	17.2259	62.5	75	56.1	96.5	2.2	15.2	81	87.3	81.7	93.9	64.2	86.8	74	86.8	0	2.9	39.1	78.1	17.4	78.3		6.6	43.3	0.1	5	0.7	27.7	0	0
nu-SSU-0590-5´/nu-SSU-1729-3´	TW10/EF3	574	1749	1175	V4, V5, V7, V8, V9	46	69.6	0.311512	12.7182	18.8	87.5	71.4	87.8	74.2	79.4	39	69.2	53.1	71.8	62.8	74.8	23.1	26.3	62.8	89.7	65.8	77.6	61.1	66.7		0.1	0.3	1	17.5	0.1	0.4	0	0
nu-SSU-0604-5´/nu-SSU-1747-3´	FF1100/Geo11	583	1769	1186	V4, V5, V7, V8, V9	35.4	48.9	18.7148	26.6965	not further recorded
nu-SSU-0604-5´/nu-SSU-1748-3´-22	FF1100/Geo10	583	1769	1186	V4, V5, V7, V8, V9	35.8	49.5	19.1089	27.0442	not further recorded
nu-SSU-0038-5´-22/nu-SSU-1188-3´	GeoA2/MB2	17	1207	1190	V1, V2, V3, V4, V5	32.7	69	4.46727	41.6501	12.5	87.5	74.4	98.3	0	52.1	69.6	79.6	14.5	63.8	64.7	88.2	64.6	80.8	0	0	33.3	66.7	25	87.5		8.3	57.5	0.2	6.3	0	13.9	0	0
nu-SSU-0038-5´-22/nu-SSU-1190-3´	GeoA2/MB2	17	1209	1192	V1, V2, V3, V4, V5	32.6	68.9	4.47109	41.2813	12.5	87.5	73.5	98.3	0	52.1	69.5	79.6	14.5	63.7	64.7	88.2	64.6	80.8	0	0	33.3	66.7	25	87.5		8.3	56.2	0.2	6.2	0	13.9	0	0
nu-SSU-0176-5´/nu-SSU-1322-3´	f-nu-SSU-0176-5′-mpn/AMV4.5R	151	1343	1192	part of V2, V3, V4, V5	66	80.4	5.57757	13.8472	10	20	61.9	85.2	58.8	64.9	51.6	74.5	88.1	92.4	87.9	96.3	24	34	0	0	69.2	80.8	62.5	75		22.4	50.3	0.2	1.8	0	0.4	2	73.5
nu-SSU-0590-5´/nu-SSU-1747-3´	TW10/Geo11	574	1769	1195	V4, V5, V7, V8, V9	40.1	50.3	22.7043	29.6776	80	80	39.5	61.6	61.5	81.3	49.2	65.1	28.6	32.6	65.8	70.5	38.4	42.2	78.9	84.2	39.1	46.4	61.1	61.1		1.6	5.3	21.3	27	0.5	0.7	65.6	84.4
nu-SSU-0590-5´/nu-SSU-1748-3´-22	TW10/Geo10	574	1769	1195	V4, V5, V7, V8, V9	40.6	50.9	23.0869	30.0288	80	80	39.9	62.3	61.5	82.3	49.9	66	28.8	32.8	65.8	70.5	39	42.8	78.9	84.2	40.6	46.4	61.1	61.1		1.7	5.4	21.4	27.1	0.5	0.7	65.6	84.4
nu-SSU-0590-5´/nu-SSU-1748-3´-23	TW10/Geo11	574	1770	1196	V4, V5, V7, V8, V9	28.9	45.1	22.3246	27.8358	not further recorded	not further recorded
nu-SSU-0590-5´/nu-SSU-1751-3´-20	TW10/NS24UCB	574	1770	1196	V4, V5, V7, V8, V9	34	45.9	23.4443	29.2977	not further recorded	not further recorded
nu-SSU-0025-5´/nu-SSU-1188-3´	GeoA1/MB2	6	1207	1201	V1, V2, V3, V4, V5	21.1	55.8	5.87564	42.9011	75	87.5	61.5	76.1	1.4	87	40.8	74.2	11.7	47.4	1.6	1.6	60.7	76.4	0	0	25	75	25	87.5		12.5	57.2	0.2	6.8	1.4	27.6	0	0
nu-SSU-0038-5´-22/nu-SSU-1200-3´	GeoA2/Nu-SSU-1196-3´	17	1219	1202	V1, V2, V3, V4, V5	50.3	71.1	3.45106	30.2492	12.5	87.5	75.2	98.3	0	9.6	69.2	78.8	42.4	68.3	63.5	88.2	69.7	80.8	0	0	26.7	66.7	12.5	33		0.3	47.9	7.9	3.7	0	11.2	0	0
nu-SSU-0025-5´/nu-SSU-1190-3´	GeoA1/MB2	6	1209	1203	V1, V2, V3, V4, V5	21.1	55.7	5.87119	42.539	75	87.5	60.7	76.1	1.4	87	40.8	74.1	11.7	47.3	1.6	1.6	60.7	76.4	0	0	25	75	25	87.5		12.4	55.9	0.2	6.7	1.4	27.6	0	0
nu-SSU-0564-5´/nu-SSU-1729-3´	P1/EF3	545	1749	1204	V4, V5, V7, V8, V9	43.2	69.4	0.290436	12.8657	18.8	87.5	72	87.6	74.5	79.8	37.6	68.4	48.3	72.5	62.7	73.7	22.6	25.8	10.3	92.3	60.5	71.1	61.1	66.7		0.1	0.3	0.7	17	0.1	0.4	0	0
nu-SSU-0025-5´/nu-SSU-1200-3´	GeoA1/Nu-SSU-1196-3´	6	1219	1213	V1, V2, V3, V4, V5	21.3	57.5	5.14268	32.5895	75	87.5	61.5	76.1	0	10.1	44.1	73.5	11.9	51.8	1.6	1.6	65.2	76.4	0	0	12.5	75	12.5	33		12.4	47.3	0.2	4.6	0.4	22.5	0	0
nu-SSU-0550-5´/nu-SSU-1729-3´	GEO3/EF3	531	1749	1218	V4, V5, V7, V8, V9	39	66.8	0.00470118	1.17613	18.8	87.5	50.4	64.5	8.5	47.9	35.4	67.2	44.5	70.2	61.1	73.9	21.4	25	10.3	43.6	38.2	72.4	33.3	50		0	0	0	2.4	0	0.2	0	0
nu-SSU-0113-5´/nu-SSU-1295-3´	GeoNS1/NS22UCB	93	1314	1221	V2, V3, V4, V5	33.3	83.7	0.0876215	27.6078	0	15.4	0.3	89.8	0.9	78.5	69.5	74.5	0.3	95.9	0	94.1	3	91.9	0	87.8	0	13.7	4.2	79.2		0	66.4	0	17.9	0	51.1	0	51.1
nu-SSU-0564-5´/nu-SSU-1747-3´	P1/Geo11	545	1769	1224	V4, V5, V7, V8, V9	37.5	50.1	21.9106	28.9728	80	80	38.3	59.8	63.4	82.8	48	64.5	24.1	33	67.9	71.7	38	42.5	76.3	86.8	30.4	37.7	61.1	61.1		1.7	5.3	14.1	26	0.5	0.7	62.5	84.4
nu-SSU-0564-5´/nu-SSU-1748-3´-22	P1/Geo10	545	1769	1224	V4, V5, V7, V8, V9	37.9	50.6	22.3065	29.3313	80	80	38.7	60.5	63.4	83.9	48.7	65.4	24.3	33.3	67.9	71.7	38.6	43.1	76.3	86.8	31.9	37.7	61.1	61.1		1.7	5.4	14.2	26.1	0.5	0.7	62.5	84.4
nu-SSU-0562-5´/nu-SSU-1747-3´	AMV4.5F/Geo11	544	1769	1225	V4, V5, V7, V8, V9	36.2	50.1	7.84096	27.0347	80	80	37.9	59.8	47.3	82.8	48	64.5	22.1	32.8	67.9	71.7	36.6	42.8	44.7	81.6	30.4	42	44.4	61.1		0.8	5.2	2.7	19.2	0.5	0.7	59.4	87.5
nu-SSU-0562-5´/nu-SSU-1748-3´-22	AMV4.5F/Geo10	544	1769	1225	V4, V5, V7, V8, V9	36.7	50.6	7.97188	27.2789	80	80	38.3	60.5	47.3	83.9	48.7	65.4	22.3	33.1	67.9	71.7	37.2	43.4	44.7	81.6	31.9	42	44.4	61.1		0.8	5.3	2.7	19.3	0.5	0.7	59.4	87.5
nu-SSU-0550-5´/nu-SSU-1747-3´	GEO3/Geo11	531	1769	1238	V4, V5, V7, V8, V9	31.8	47.4	0.655772	2.15375	not further recorded
nu-SSU-0550-5´/nu-SSU-1748-3´-22	GEO3/Geo10	531	1769	1238	V4, V5, V7, V8, V9	32.1	47.9	0.66387	2.16697	not further recorded
nu-SSU-0337-5´-20/nu-SSU-1538-3´-a	AU2/nu-SSU-1536-3′	318	1557	1239	V3, V4, V5, V7, V8	39.3	71.3	0.0570797	9.36759	0	12.9	10.1	18.2	13.7	78.6	40.9	60.7	43.3	94.9	58.3	93	11	14.6	0	0	0	1.7	0	8.3		0	0	0	0.1	0	0	0	0
nu-SSU-0337-5´-20/nu-SSU-1538-3´-b	AU2/Glomer1536	318	1557	1239	V3, V4, V5, V7, V8	39.4	71.2	0.0588775	9.38102	0	12.9	10.1	18.2	13.7	79.4	40.4	60.6	43.2	94.8	78.2	96.3	11.3	14.6	0	0	0	1.7	0	8.3		0	0	0	0.1	0	0	0	0
nu-SSU-0550-5´/nu-SSU-1751-3´-20	GEO3/NS24UCB	531	1770	1239	V4, V5, V7, V8, V9	26.5	43.3	0.668887	2.10619	not further recorded
nu-SSU-0323-5´/nu-SSU-1538-3´-a	NS26/nu-SSU-1536-3′	305	1557	1252	V3, V4, V5, V7, V8	51.4	88.9	0.0633612	11.1717	0	12.9	12.7	22.6	14.1	78.9	63.5	93.9	45.2	96.6	58.3	93.4	10.4	14.6	0	4.7	0	27.8	0	4.2		0	0	0	3.4	0	0.1	0	0
nu-SSU-0323-5´/nu-SSU-1538-3´-b	NS26/Glomer1536	305	1557	1252	V3, V4, V5, V7, V8	51.6	88.8	0.0652176	11.06	0	12.9	12.7	22.6	14.1	79.7	63	93.8	45.1	96.4	77.5	96.7	10.7	14.6	0	4.7	0	27.8	0	4.2		0	0	0	3.3	0	0.1	0	0
nu-SSU-0068-5´-20/nu-SSU-1295-3´	Fun18S1/NS22UCB	49	1110	1265	V1, V2, V3, V4, V5	33.3	88.3	0.246948	31.7525	0	11.1	0.4	93.8	1.1	84.9	76.9	84.2	0.4	94	0	90.1	0.4	84.9	0	88.2	0	60.9	8.7	82.6		0.7	68.6	0.9	73.3	0.1	81.1	0	95
nu-SSU-0313-5´/nu-SSU-1538-3´-b	GlomerWT0/Glomer1536	290	1557	1267	part of V2, V3, V4, V5, V7, V8	33.8	50.3	0.0361713	1.24289	0	12.9	14.8	19	0.8	75.8	62.6	91.7	0.5	1	77.9	97	11	14.8	0	4.7	0	27.8	0	4.2		0	0	0	2.2	0	0.2	0	3.7
nu-SSU-0062-5´/nu-SSU-1295-3´	TW9/NS22UCB	45	1314	1269	V1, V2, V3, V4, V5	33.1	89.1	0.776376	40.0508	0	18.8	0.4	94.5	0	85.9	77.7	84.2	0.4	95.3	0	91.4	0.4	87.1	0	88.2	0	62.5	8.7	87		3.1	84.3	0.9	79.4	0.1	85.9	0	90
nu-SSU-0176-5´/nu-SSU-1415-3´	f-nu-SSU-0176-5′-mpn/NS6	151	1438	1287	part of V2, V3, V4, V5, V7	79.1	91	9.34122	25.4241	76.7	96.7	70.6	88.8	75.9	84.8	72.4	87.9	93.1	96.8	87.7	97.4	25.4	85.7	11.6	37.2	73.7	88.6	79.2	91.7		41.2	60	6.5	62.5	0.2	76	10.3	93.8
nu-SSU-0038-5´-19/nu-SSU-1295-3´	NS1/NS22UCB	20	1314	1294	V1, V2, V3, V4, V5	24.4	82.2	0.832693	40.4929	0	12.5	0.6	93.9	0	56.6	73.4	81.2	0.3	84	0	88.6	0.9	82.4	0	47	0	44.4	75	33		2.6	84.8	0.6	70.3	0	22.6	0	85.7
nu-SSU-0068-5´-23/nu-SSU-1322-3´	NS1AA/AMV4.5R	46	1343	1297	V1, V2, V3, V4, V5	62	79.6	4.63448	16.8502	12.5	18.8	70.9	93.3	51.1	68.5	44.2	71.4	80.8	90.3	84.8	93.4	24.2	37.5	0	0	65.6	81.3	30.4	69.6		14.9	62.4	0.4	1.7	0.1	0.2	15	60
nu-SSU-0038-5´-22/nu-SSU-1322-3´	GeoA2/AMV4.5R	17	1343	1326	V1, V2, V3, V4, V5	44.1	65.9	13.5714	26.6919	12.5	25	68.1	93.1	5.5	39.7	42.4	65.5	44.2	66.4	88.2	96.5	53.6	58.8	0	0	40	60	62.5	75		39.4	78.9	0.5	1.9	0	0.1	35.7	57.1
nu-SSU-0025-5´/nu-SSU-1322-3´	GeoA1/AMV4.5R	6	1343	1337	V1, V2, V3, V4, V5	14.7	53.7	17.1541	29.1548	12.5	25	49.1	70.7	65.2	68.1	16.4	60	10.2	50.7	1.6	1.6	55.7	64.8	0	0	12.5	75	62.5	75		47.2	78.8	0.8	1.6	0.2	0.2	38.5	69.2
nu-SSU-0113-5´/nu-SSU-1418-3´	GeoNS1/GEO6	93	1433	1340	V2, V3, V4, V5, V7	80.4	87.6	28.7873	65.7832	84.6	96.2	87.5	93.7	32.4	83.8	74	80.2	90.1	96.9	91.2	97.5	91.1	96.9	82.9	95.1	1.8	30.6	0	83.3		1.1	72.4	4.7	22	0.4	54.5	34.8	52.2
nu-SSU-0337-5´-20/nu-SSU-1647-3´	AU2/FR-1	318	1664	1346	V3, V4, V5, V7, V8	49.7	74	0.121152	0.309981	13.3	70	71.7	86.6	65.5	79.3	54.4	61.8	43.9	92.3	84.4	92.8	31	34.1	0	9.8	1.9	23.6	55.6	66.7		0	0	0.2	0.3	0	0	0	0
nu-SSU-0113-5´/nu-SSU-1430-3´	GeoNS1/SR15	93	1447	1354	V2, V3, V4, V5, V7	67.8	87.2	29.6246	65.6432	80.8	92.3	86.7	93.7	26.7	76.2	48.5	80	89.3	96.2	90.2	97.5	88.4	96.9	78	95.1	1.8	30.6	0	87.5		0.9	71.7	4.9	22.3	0.4	54.5	37	52.2
nu-SSU-0323-5´/nu-SSU-1647-3´	NS26/FR-1	305	1664	1359	V3, V4, V5, V7, V8	61.6	91.1	3.52179	12.9582	13.3	93.3	71	92	70.8	80.5	76.6	93.5	45.6	93.7	84.8	93.2	30.7	34.4	24.4	85.4	20.8	78.3	50	61.1		0	0.1	0.3	25.4	0	1	0	0
nu-SSU-0068-5´-20/nu-SSU-1418-3´	Fun18S1/GEO6	49	1433	1384	V1, V2, V3, V4, V5, V7	84.6	92.3	22.5596	43.2104	88.9	94.4	77.9	97.6	68.1	91.2	82.1	90.5	89.4	95	86.2	94.1	77.6	89.2	88.2	94.1	84.4	93.8	52.2	87		31.6	74.8	59.8	82.7	64.4	86.8	52.6	94.7
nu-SSU-0062-5´/nu-SSU-1418-3´	TW9/GEO6	45	1433	1388	V1, V2, V3, V4, V5, V7	87.1	93.4	59.6955	84.8591	81.3	81.3	87.1	98.4	70	94.4	83.2	90.6	92.6	96.5	88.1	95.4	84.3	93.1	91.2	94.1	92.2	95.3	56.5	91.3		81	92.4	66.2	89.2	69	93.5	73.7	89.5
nu-SSU-0068-5´-20/nu-SSU-1430-3´	Fun18S1/SR15	49	1447	1398	V1, V2, V3, V4, V5, V7	72.3	91.7	22.5619	42.9884	83.3	88.9	77.8	97.2	61.5	85.7	54.5	90	88.5	94.4	87.5	94.7	75.6	88.8	82.4	94.1	84.4	93.8	56.5	91.3		28.3	73.8	59.4	83.2	65.5	86.9	57.9	94.7
nu-SSU-0068-5´-23/nu-SSU-1430-3´	NS1AA/SR15	46	1447	1401	V1, V2, V3, V4, V5, V7	70.2	90.6	21.6895	41.587	62.5	68.8	75.4	96.8	58.9	84.4	53.7	88.4	85	93.6	86.8	95.4	73.8	87.9	73.5	94.1	84.4	93.8	56.5	91.3		27.6	72.1	52.9	82.6	64.2	85.4	47.4	78.9
nu-SSU-0176-5´/nu-SSU-1538-3´-a	f-nu-SSU-0176-5′-mpn/nu-SSU-1536-3′	151	1557	1406	part of V2, V3, V4, V5, V7, V8	73.5	88.3	0.0416963	2.55733	0	13.3	8	14	17.3	79.8	71.9	89.7	89.7	96.8	56.1	94.3	18.7	68.5	0	4.7	0.9	27.4	0	8.3		0	2.8	0	3.7	0	0.3	0	6.3
nu-SSU-0176-5´/nu-SSU-1538-3´-b	f-nu-SSU-0176-5′-mpn/Glomer1536	151	1557	1406	part of V2, V3, V4, V5, V7, V8	73.6	88.3	0.0416446	2.28586	0	13.3	8	14	17.3	80.8	71.4	89.6	89.6	96.7	75.4	96.1	18.7	68.5	0	4.7	0.9	27.4	0	8.3		0	2.8	0	3.6	0	0.3	0	6.3
nu-SSU-0038-5´-22/nu-SSU-1415-3´	GeoA2/NS6	17	1438	1421	V1, V2, V3, V4, V5, V7	51.1	72.5	38.2285	53.2542	12.5	87.5	85.8	97.3	6.8	57.5	60.8	79.7	46.1	68.5	88.2	93.3	60.8	83.5	9.5	90.5	53.3	80	75	100		70.2	89.8	25.4	72.4	1	23.2	76.9	84.6
nu-SSU-0038-5´-19/nu-SSU-1430-3´	NS1/SR15	20	1447	1427	V1, V2, V3, V4, V5, V7	59.1	84.6	57.3769	73.0696	12.5	75	88.6	97.7	9.2	53.9	55.2	86.6	60.4	84.2	84.2	94.7	71.3	86.1	81.8	95.5	61.1	88.9	75	100		71.3	90.7	43.6	77.6	4.7	24.6	84.6	84.6
nu-SSU-0038-5´-22/nu-SSU-1430-3´	GeoA2/SR15	17	1447	1430	V1, V2, V3, V4, V5, V7	48.8	72.4	56.2082	72.4	12.5	75	85.7	97.3	6.8	50.7	49.5	79.3	46.8	68.8	89.4	96.5	69.1	84.5	81	92.5	53.3	80	75	100		71.4	91	42.5	76.7	3.8	23.9	84.6	84.6
nu-SSU-0337-5´-20/nu-SSU-1729-3´	AU2/EF3	318	1749	1431	V3, V4, V5, V7, V8, V9	32.7	57.4	0.119062	0.19629	12.5	75	61.4	81.6	65.9	75.8	33.3	47	30	70.9	62.8	74	22.1	24.4	0	10.3	2.6	13.2	50	66.7		0	0	0.1	0.4	0	0	0	0
nu-SSU-0025-5´/nu-SSU-1415-3´	GeoA1/NS6	6	1438	1432	V1, V2, V3, V4, V5, V7	21.6	59.4	44.7661	60.5642	22	87.5	65.5	74.3	37	40	36.5	74.3	11.7	52	1.6	1.6	63.6	80.7	0	90.5	25	87.5	25	33		76.6	90	26	74.9	22.2	74.9	91.7	100
nu-SSU-0025-5´/nu-SSU-1430-3´	GeoA1/SR15	6	1447	1441	V1, V2, V3, V4, V5, V7	17.2	59.3	66.2648	77.7788	75	75	65.2	74.1	35	37	18.8	73.8	11.6	51.9	1.6	1.6	65.9	80.7	19	47	1.6	5.7	25	33		81.9	91.2	75.7	83.3	67.9	78.6	100	100
nu-SSU-0323-5´/nu-SSU-1729-3´	NS26/EF3	305	1749	1444	V3, V4, V5, V7, V8, V9	36.5	69.6	0.178482	5.56238	12.5	87.5	63.3	83.9	71.4	76.9	39.5	69.6	31.4	72.1	63.2	74.4	22.4	24.7	0	79.5	11.8	72.4	44.4	61.1		0	0	0.1	18.5	0	0	0	0
nu-SSU-0337-5´-20/nu-SSU-1747-3´	AU2/Geo11	318	1769	1451	V3, V4, V5, V7, V8, V9	28.6	39.3	0.197235	0.36323	not further recorded
nu-SSU-0337-5´-20/nu-SSU-1748-3´-22	AU2/Geo10	318	1769	1451	V3, V4, V5, V7, V8, V9	29	39.7	0.199663	0.366441	not further recorded
nu-SSU-0313-5´/nu-SSU-1729-3´	GlomerWT0/EF3	290	1749	1459	part of V2, V3, V4, V5, V7, V8, V9	23.5	39	0.112103	2.28977	not further recorded
nu-SSU-0113-5´/nu-SSU-1538-3´-b	GeoNS1/Glomer1536	93	1557	1464	V2, V3, V4, V5, V7, V8	67.2	83.8	0.0715537	11.773	0	15.4	12.7	20.5	11.3	73.2	57.9	80.3	88.6	96.4	79.9	96.6	16.8	71.4	0	4.9	0	3.6	0	8.3		0	2.2	0	1.8	0	0.2	0	4.3
nu-SSU-0323-5´/nu-SSU-1747-3´	NS26/Geo11	305	1769	1464	V3, V4, V5, V7, V8, V9	35	49.4	3.5964	12.1135	not further recorded
nu-SSU-0323-5´/nu-SSU-1748-3´-22	NS26/Geo10	305	1769	1464	V3, V4, V5, V7, V8, V9	35.4	49.9	3.63028	12.2308	not further recorded
nu-SSU-0323-5´/nu-SSU-1751-3´-20	NS26/NS24UCB	305	1770	1465	V3, V4, V5, V7, V8, V9	33.2	45.6	3.65092	12.4051	not further recorded
nu-SSU-0313-5´/nu-SSU-1747-3´	GlomerWT0/Geo11	290	1769	1479	part of V2, V3, V4, V5, V7, V8, V9	22.6	34.9	1.31512	3.32554	not further recorded
nu-SSU-0313-5´/nu-SSU-1748-3´-22	GlomerWT0/Geo10	290	1769	1479	part of V2, V3, V4, V5, V7, V8, V9	22.9	35.3	1.33484	3.35437	not further recorded
nu-SSU-0068-5´-20/nu-SSU-1538-3´-a	Fun18S1/nu-SSU-1536-3′	49	1557	1508	V1, V2, V3, V4, V5, V7, V8	69.4	87.6	0.0611498	3.89135	0	11.1	10	20.9	16.5	78.8	64.2	90.1	85.7	94.5	59.2	91.4	10.4	58.6	0	5.9	0	31.3	0	8.7		0	2.1	0.1	3.6	0	0.3	0	10.5
nu-SSU-0068-5´-20/nu-SSU-1538-3´-b	Fun18S1/Glomer1536	49	1557	1508	V1, V2, V3, V4, V5, V7, V8	69.4	87.6	0.0611407	3.80157	0	11.1	10	20.9	16.5	80	63.7	90	85.5	94.4	78.9	93.4	10.4	58.6	0	5.9	0	31.3	0	8.7		0	2.1	0.1	3.4	0	0.3	0	10.5
nu-SSU-0068-5´-23/nu-SSU-1538-3´-b	NS1AA/Glomer1536	46	1557	1511	V1, V2, V3, V4, V5, V7, V8	68.5	86.5	0.0635045	3.75751	0	12.5	9	20	15.5	79.8	63.5	88.5	84.4	93.6	58.3	94	10.1	57.9	0	5.9	0	31.3	0	8.7		0	1.9	0.1	2.9	0	0.2	0	10.5
nu-SSU-0068-5´-23/nu-SSU-1538-3'-a	NS1AA/nu-SSU-1538-3'-a	46	1557	1511	V1, V2, V3, V4, V5, V7, V8	68.6	86.5	0.0633913	3.82105	0	12.5	9	20	15.5	78.6	63.2	88.5	84.2	93.7	78.1	92.1	10.1	57.9	0	5.9	0	31.3	0	8.7		0	1.9	0.1	2.9	0	0.2	0	10.5
nu-SSU-0038-5´-19/nu-SSU-1538-3´-a	NS1/nu-SSU-1536-3′	20	1557	1537	V1, V2, V3, V4, V5, V7, V8	56.3	80.8	0.133072	14.6468	0	12.5	10.3	20.7	0	50	63.5	87.4	58.3	83.8	65.8	92.1	14	38.3	0	9.1	0	11.1	0	12.5		0.1	2.6	0.1	2.2	0	0.1	0	0
nu-SSU-0038-5´-19/nu-SSU-1538-3´-b	NS1/Glomer1536	20	1557	1537	V1, V2, V3, V4, V5, V7, V8	56.3	80.9	0.138062	14.5311	0	12.5	10.3	20.7	0	50	62.9	87.4	58.1	83.8	79.8	93.9	14	38.3	0	9.1	0	11.1	0	12.5		0.1	2.6	0.1	2.2	0	0.1	0	0
nu-SSU-0038-5´-22/nu-SSU-1538-3´-a	GeoA2/nu-SSU-1536-3′	17	1557	1540	V1, V2, V3, V4, V5, V7, V8	45.9	68.8	0.138149	13.831	0	12.5	9.9	14.4	0	47.8	56.5	79.8	44.9	68.1	71.8	95.3	12.4	30.9	0	9.5	0	13.3	0	12.5		0.1	2.6	0.1	2.2	0	0.1	0	0
nu-SSU-0025-5´/nu-SSU-1538-3´-a	GeoA1/nu-SSU-1536-3′	6	1557	1551	V1, V2, V3, V4, V5, V7, V8	13.9	55.2	0.156384	14.0397	0	12.5	9.9	13.5	15.9	33	25.2	73.9	10.2	51.4	1.6	1.6	11.4	22.7	0	9.5	0	25	0	12.5		0	2.6	0.1	2.5	0	0.2	0	0
nu-SSU-0113-5´/nu-SSU-1647-3´	GeoNS1/FR-1	93	1664	1571	V2, V3, V4, V5, V7, V8	78.7	84.9	4.36719	21.5	16	96	85.1	92.2	24.1	74.7	74.5	81.2	86.8	93.8	89.2	97	78.5	95.3	80	95	1.9	28.8	5.6	66.7		0	0.5	1.3	3.9	0	6	0	0
nu-SSU-0068-5´-20/nu-SSU-1647-3´	Fun18S1/FR-1	49	1664	1615	V1, V2, V3, V4, V5, V7, V8	82.3	90.3	2.27128	6.79413	17.6	94.1	75.5	95.8	59.7	77.9	81.2	89.6	86.5	92.5	84.1	93.4	70.6	86.5	81.8	93.9	66.1	83.9	50	66.7		0.1	0.5	15.3	23.5	0.1	4.3	0	0
nu-SSU-0176-5´/nu-SSU-1747-3´	f-nu-SSU-0176-5′-mpn/Geo11	151	1769	1618	part of V2, V3, V4, V5, V7, V8, V9	38.1	48.5	14.3428	23.9832	not further recorded
nu-SSU-0062-5´/nu-SSU-1647-3´	TW9/FR-1	45	1664	1619	V1, V2, V3, V4, V5, V7, V8	84.8	91.4	5.58298	27.7158	26.7	86.7	83.7	96.6	60.5	78.9	82.2	89.7	90.2	94.3	86	94.7	71.2	90.9	84.6	93.9	69.4	85.5	50	72.2		0.3	0.6	15.4	24.1	0.1	4.5	0	0
nu-SSU-0038-5´-19/nu-SSU-1647-3´	NS1/FR-1	20	1664	1644	V1, V2, V3, V4, V5, V7, V8	64.2	83.2	5.44211	16.9833	14.3	100	88.1	97	7.6	53	74.8	86.4	58.9	82.2	82.3	93.8	62.3	81.1	76.2	95.2	37.5	87.5	40	40		0.2	0.6	11.8	18.8	0	1.5	0	0
nu-SSU-0113-5´/nu-SSU-1729-3´	GeoNS1/EF3	93	1749	1656	V2, V3, V4, V5, V7, V8, V9	45.6	65	0.157496	10.9324	14.3	85.7	71.7	86.7	30.4	70.9	40.5	60.3	52.5	72	61.4	71.4	21.5	23.5	10.5	92.1	2.7	29.7	5.6	61.1		0	0.2	0	1.7	0	0.3	0	0
nu-SSU-0113-5´/nu-SSU-1748-3´-22	GeoNS1/Geo10	93	1769	1676	V2, V3, V4, V5, V7, V8, V9	34.7	45.3	10.7453	20.3153	not further recorded
nu-SSU-0113-5´/nu-SSU-1751-3´-20	GeoNS1/NS24UCB	93	1770	1677	V2, V3, V4, V5, V7, V8, V9	32.4	41.3	10.5783	20.2735	not further recorded
nu-SSU-0068-5´-20/nu-SSU-1729-3´	Fun18S1/EF3	49	1749	1700	all variable regions	47.2	70.8	0.141796	2.83112	7.7	84.6	62.7	90.3	58.6	77.1	42.8	71.6	51.8	72	60.7	71.3	23	27	6.3	90.6	66.1	80.6	44.4	66.7		0.1	0.2	0.1	16.8	0.1	0.3	0	0
nu-SSU-0068-5´-23/nu-SSU-1729-3´	NS1AA/EF3	46	1749	1703	all variable regions	47.3	71	0.145783	2.88905	8.3	83.3	61	91.1	56.5	76.8	43.3	72.1	51.6	72	61.1	71.8	22.7	26.4	6.3	90.6	66.1	80.6	44.4	66.7		0.1	0.2	0.1	17	0.1	0.3	0	0
nu-SSU-0068-5´-20/nu-SSU-1748-3´-22	Fun18S1/Geo10	49	1770	1720	all variable regions	38.1	48.3	2.8618	8.68592	not further recorded
nu-SSU-0068-5´-23/nu-SSU-1751-3´-20	NS1AA/NS24UCB	46	1770	1721	all variable regions	32.5	44.1	2.79218	8.5766	not further recorded
nu-SSU-0068-5´-23/nu-SSU-1747-3´	NS1AA/Geo11	46	1769	1723	all variable regions	36.7	47.6	2.85336	8.41288	not further recorded
nu-SSU-0068-5´-23/nu-SSU-1748-3´-22	NS1AA/Geo10	46	1770	1723	all variable regions	36.8	47.7	2.88409	8.40699	not further recorded
nu-SSU-0038-5´-22/nu-SSU-1729-3´	GeoA2/EF3	17	1749	1729	all variable regions	42.6	66.1	0.375593	9.00996	14.3	22.2	72	92.7	8.3	53.3	41.9	66.4	42	65.5	70.5	26	45.3	47.2	9.5	95.2	56.3	81.3	40	40		0.1	0.3	0.2	15.3	0	0.3	0	0
nu-SSU-0038-5´-19/nu-SSU-1729-3´	NS1/EF3	20	1749	1732	all variable regions	36	56.7	0.39298	8.61222	14.3	22.2	74.3	92.4	8.5	54.2	39.5	60.3	32.8	53.6	82.1	21	50	52.1	10	95	53.8	76.9	40	40		0.1	0.1	0.2	0.2	0	0	0	0
nu-SSU-0038-5´-19/nu-SSU-1751-3´-20	NS1/NS24UCB	20	1770	1750	all variable regions	29.7	38.1	16.8964	21.1748	not further recorded
nu-SSU-0038-5´-22/nu-SSU-1747-3´	GeoA2/Geo11	17	1769	1752	all variable regions	24.3	30.9	16.3073	22.1204	not further recorded
nu-SSU-0025-5´/nu-SSU-1747-3´	GeoA1/Geo11	6	1769	1763	all variable regions	16.7	21	14.8761	27.6	not further recorded
nu-SSU-0038-5´-19/nu-SSU-1770-3´	NS1/NS8	20	1789	1769	all variable regions	21.2	25.9	20.4	57.4	not further recorded
