# Supplementary material for: A comprehensive fungi-specific 18S rRNA gene sequence primer toolkit suited for diverse research issues and sequencing platforms
Source: BMC Microbiol. 2018 Nov 20;18:190. doi: 10.1186/s12866-018-1331-4 (PMC6247509; doi:10.1186/s12866-018-1331-4)
Supplement: Supplementary file 3 — List of the seven most promising primer pairs for biodiversity assessments identified by in silico PCR. Primer pairs are suitable for different sequencing methods dependent on the expected amplicon size. Sequence coverage rate of diverse fungal and non-fungal eukaryotic groups as revealed by in silico PCR. (XLSX 15 kb) [file 12866_2018_1331_MOESM3_ESM.xlsx]

## Sheet: Top_Primer_Pairs
Additional file 3: List of the seven best primer pairs for biodiversity assessments identified by in silico PCR. Primer pairs are suitable for different sequencing methods dependent on the expected amplicon size. Coverage rate for diverse fungal and non-fungal eukaryotic sequences is indicated.
Primer pair according to the nomenclature of Gargas & Depriest (1996)
Old primer pair name as given in the source literature
Fwd 5´end, 5´-position of the forward primer referenced to the 18S rRNA gene sequence of Saccharomyces cerevisiae (acc. No. Z75578, (James et al. 1997))
Rvs 5´end, 5´-position of the reverse primer referenced to the 18S rRNA gene sequence of Saccharomyces cerevisiae (acc. No. Z75578, (James et al. 1997))
Fungi, sequence coverage rate for Fungi
Non-fungal eukaryotes, sequence coverage rate for non-fungal eukaryotes
0_mis, coverage rate under a zero-mismatch threshold
1_mis, coverage rate under a one-mismatch threshold
Primer pair	Old primer pair name	Sequences (Fwd/Rvs)	Fwd 5'-end	Rvs 5'-end	Amplicon length (bp)	Variable regions covered	Fungi (%)		Non-fungal eukaryotes (%)		Blastocladio- mycota (%)		Chytridiomycota (%)		Cryptomycota (%)		Ascomycota (%)		Basidiomycota (%)		Glomero- mycotina (%)		Mucoro- mycotina (%)		Entomopthoro- mycotina (%)		Kickxello- mycotina (%)		Zoopago- mycotina (%)			Alveolata (%)		Rhizaria (%)		Stramenopiles (%)		Telonema (%)		Amoebozoa (%)		Archaeplastida (%)		Centrohelida (%)		Cryptophycae (%)		Excavata (%)
							0_mis	1_mis	0_mis	1_mis	0_mis	1_mis	0_mis	1_mis	0_mis	1_mis	0_mis	1_mis	0_mis	1_mis	0_mis	1_mis	0_mis	1_mis	0_mis	1_mis	0_mis	1_mis	0_mis	1_mis		0_mis	1_mis	0_mis	1_mis	0_mis	1_mis	0_mis	1_mis	0_mis	1_mis	0_mis	1_mis	0_mis	1_mis	0_mis	1_mis	0_mis	1_mis
Group Small
nu-SSU-1333-5´/nu-SSU-1647-3´	FF390/FR-1	CGATAACGAACGAGACCT/ANCCATTCAATCGGTANT	1316	1664	348	V7, V8	80.4	92.7	0.198859	4.97784	29	90.3	29.4	93.1	50.4	85.8	80.4	92.7	90.8	94.4	32.2	89	50.6	93.6	90.2	95.1	75.5	87.7	66.7	72.2		0.1	0.7	0	19.5	0	1.1	0	8.5	0.1	1.8	0.1	0.4	4.2	4.2	0	1.8	0	0.2
nu-SSU-1429-5´/nu-SSU-1647-3´	SR14R/FR-1	TTTGAGGCAATAACAGGT/ANCCATTCAATCGGTANT	1412	1664	235	V8	76.8	86	0.812173	2.49549	22.6	90.3	86.4	95.8	75.6	84.3	70.5	80.3	88.8	93.4	81.6	91.2	32.5	92.5	9.8	9.8	67.9	84	55.6	61.1		0.2	0.5	0.5	19.3	0.1	1.1	0	10.2	0.1	0.8	0.2	0.4	4.2	4.2	1.2	2.7	0	0.1
nu-SSU-0062-5´/nu-SSU-0531-3´	TW9/GEO2	CCATGCATGTCTAAGTWTAA/CAATTGTTCCTCGTTAAG			503	V1, V2, V3	73.7	89.1	1.45345	7.98049	81.3	82.3	59.8	72	7.6	50	79.1	89.6	76.1	92.9	80.8	90.1	24.8	80.2	17.6	41.2	48.4	89.1	47.8	82.6		0.6	3.8	17	24.6	0.2	15.4	0	5	5	29.6	0.2	9.2	0	0	0	0	0	0
Group Medium
nu-SSU-0817-5′-24/nu-SSU-1647-3´	nu-SSU-0817-5′/FR-1	TTAGCATGGAATAATRRAATAGGA/ANCCATTCAATCGGTANT	45	548	870	part of V4, V5, V6, V7, V8	75.8	86.2	0.480372	4.53438	29	90.3	64.7	91.4	16.5	41.7	81.1	90.5	76.4	82.8	79.9	90.5	31.7	90	41.5	75.6	67.9	79.2	50	72.2		0.1	0.3	0	4	0	4.1	0	10.2	0	0.4	0	0	0	4.2	1.8	2.4	0	0.1
nu-SSU-0777-5´/nu-SSU-1647-3´	Basid 3/FR-1	AGAGTGTTCAAAGCAGGC/ANCCATTCAATCGGTANT	760	1664	904	part of V4, V5, V6, V7, V8	68.3	80.8	2.94729	14.7467	25.8	87.1	8.9	74.4	11.8	68.5	73.6	80.5	76.7	84.3	17.7	67.5	0.8	73.9	24.4	82.9	64.2	79.2	50	61.1		0	0.1	1.5	17.7	0.2	4.9	0	10.2	0.4	1.2	0	0.2	4.2	4.2	0.9	2.7	0	0
Group Large
nu-SSU-0068-5´-20/nu-SSU-1647-3´	Fun18S1/FR-1	CCATGCATGTCTAAGTWTAA/ANCCATTCAATCGGTANT	49	1664	1615	all except V9	82.3	90.3	2.27128	6.79413	17.6	94.1	75.5	95.8	59.7	77.9	81.2	89.6	86.5	92.5	84.1	93.4	70.6	86.5	81.8	93.9	66.1	83.9	50	66.7		0.1	0.5	15.3	23.5	0.1	4.3	0	0	0	1.6	0.1	0.2	0	11.1	0	3.1	0	0.1
nu-SSU-0550-5´/nu-SSU-1647-3´	GEO3/FR-1	CTTAACGAGGAACAATTGGA/ANCCATTCAATCGGTANT	531	1644	1133	V4, V5, V7, V8	73.1	88.4	0.855909	1.98852	29	90.3	59.9	66.6	10.5	50	79.9	90.5	73.4	90.8	78.8	88.7	25.1	80	24.4	41.5	44.3	84	38.9	55.6		0	0.1	0.2	2.9	0	1	0	0	0.2	1.4	0	0	0	0	0	0	0	0
[truncated: 10 more columns]
