# Supplementary material for: A comprehensive fungi-specific 18S rRNA gene sequence primer toolkit suited for diverse research issues and sequencing platforms
Source: BMC Microbiol. 2018 Nov 20;18:190. doi: 10.1186/s12866-018-1331-4 (PMC6247509; doi:10.1186/s12866-018-1331-4)
Supplement: Supplementary file 5 — Performance of the most promising primer pairs empirically tested on 12 fungal strains. (XLSX 10 kb) [file 12866_2018_1331_MOESM5_ESM.xlsx]

## Sheet: Sheet1
Additional file 5: Performance of the best primer pairs empirically tested on twelve fungal strains.
Primer pair	Agaricus bisporus	Allomyces arbuscula	Candida mesenterica	Coemansia erecta	Davidiellaceae sp.	Didymellaceae sp.	Leucosporidium scottii	Mucor fragilis	Pichia anomala	Taphrina deformans	Ustilago maydis	Wallemia sebi
nu-SSU-1333-5´/nu-SSU-1647-3´	+	+	+	+	+	+	+	+	+	+	+	+
nu-SSU-1429-5´/nu-SSU-1647-3´	+	+	+	+	+	+	+	+	+	+	+	+
nu-SSU-0062-5´/nu-SSU-0531-3´	+	+	+	+	+	+	+	+	+	+	+	+
nu-SSU-0817-5′-24/nu-SSU-1647-3´	+	+	+	+	+	+	+	+	+	+	+	+
nu-SSU-0777-5´/nu-SSU-1647-3´	+	+	+	+	+	+	+	+	+	+	+	+
nu-SSU-0068-5´-20/nu-SSU-1647-3´	+	+	+	+	+	+	+	+	+	+	+	+
nu-SSU-0550-5´/nu-SSU-1647-3´	+	+	+	+	+	+	+	+	+	+	+	+
