# Supplementary material for: A comprehensive fungi-specific 18S rRNA gene sequence primer toolkit suited for diverse research issues and sequencing platforms
Source: BMC Microbiol. 2018 Nov 20;18:190. doi: 10.1186/s12866-018-1331-4 (PMC6247509; doi:10.1186/s12866-018-1331-4)
Supplement: Supplementary file 6 — List of the three newly designed primer pairs passing the evaluation criteria. Primer performance was tested as for other primer pairs. Characteristics and sequence coverage rates of fungal and non-fungal eukaryotic groups are given. (XLSX 12 kb) [file 12866_2018_1331_MOESM6_ESM.xlsx]

## Sheet: Table_Ecoprimers
Additional file 6: List of the three newly designed primer pairs passing the evaluation criteria. Primer performance was tested as for other primer pairs. Primer pair characteristics and results of the in silico PCR are given.
Primer pair according to the nomenclature of Gargas & Depriest (1996)
Fwd 5´end, 5´-position of the forward primer referenced to the 18S rRNA gene sequence of Saccharomyces cerevisiae (acc. No. Z75578, (James et al. 1997))
Rvs 5´end, 5´-position of the reverse primer referenced to the 18S rRNA gene sequence of Saccharomyces cerevisiae (acc. No. Z75578, (James et al. 1997))
Suggested Tm (°C), suggested annealing temperature in °C
Fungi, sequence coverage rate for Fungi
Non-fungal eukaryotes, sequence coverage rate for non-fungal eukaryotes
0_mis, coverage rate under a zero-mismatch threshold
1_mis, coverage rate under a one-mismatch threshold
Primer pair	Sequences (Fwd/Rvs)	Fwd 5'-end	Rvs 5'-end	Suggested Tm (°C)	Amplicon length (bp)	Variable regions covered	Fungi (%)		Non-fungal eukaryotes (%)		Blastocladio- mycota (%)		Chytridiomycota (%)		Cryptomycota (%)		Ascomycota (%)		Basidiomycota (%)		Glomero- mycotina (%)		Mucoro- mycotina (%)		Entomopthoro- mycotina (%)		Kickxello- mycotina (%)		Zoopago- mycotina (%)			Alveolata (%)		Rhizaria (%)		Stramenopiles (%)		Telonema (%)		Amoebozoa (%)		Archaeplastida (%)		Centrohelida (%)		Cryptophycae (%)		Excavata (%)
							0_mis	1_mis	0_mis	1_mis	0_mis	1_mis	0_mis	1_mis	0_mis	1_mis	0_mis	1_mis	0_mis	1_mis	0_mis	1_mis	0_mis	1_mis	0_mis	1_mis	0_mis	1_mis	0_mis	1_mis		0_mis	1_mis	0_mis	1_mis	0_mis	1_mis	0_mis	1_mis	0_mis	1_mis	0_mis	1_mis	0_mis	1_mis	0_mis	1_mis	0_mis	1_mis
nu-SSU-0613-5´/nu-SSU-1121-5´-19	GCGTATATTAAAGTTGTTG/TTTAAGTTTCAGCCTTGCG	595	1139	45	544	V4,V5	86.1	93.6	16.2881	35.5273	78.1	84.4	77.9	98.3	75.9	89.2	87.4	92.6	87.7	96.3	78.3	93	88.8	95.8	76.7	88.4	73	75.4	66.7	100		59.3	83.4	18.6	67	56.8	89.3	88.5	97.7	27.8	52.3	2	74	94.6	97.8	45.6	95.3	3.3	4.7
nu-SSU-0561-5´/nu-SSU-1121-5´-18	AATTGGAGGGCAAGTCTG/TTAAGTTTCAGCCTTGCG	544	1138	47	594	V4,V5	83.4	94.8	17.6589	37.5303	84.4	93.8	85.1	97.9	67.1	94.2	87.2	93.7	80.4	97.3	82.5	91	90.6	98.2	34.9	81.4	79.5	91.8	62.5	95.8		54.8	85	28	77.1	78.4	94.2	92.9	100	40.9	76	10.3	79.9	2.2	91.2	4.2	66.3	1.9	22.8
nu-SSU-0589-5´/nu-SSU-1111-5´	CCGCGGTAATTCCAGCTC/GCCTTGCGACCATACTCC	572	1128	53	556	V4,V5	86.5	91.1	34.1	39.4274	87.5	96.9	93.2	96.5	87.3	94.3	88	93.8	89.9	92.4	77	86.9	35.2	36.7	79.1	86	88.5	90.2	70.8	95.8		72.5	87.8	74.7	87.5	87.8	94.3	84.5	90.5	73.9	92.9	77.2	85.4	92.3	97.8	88.6	96.1	4.1	8.3
[truncated: 10 more columns]
