# Supplementary material for: A comprehensive fungi-specific 18S rRNA gene sequence primer toolkit suited for diverse research issues and sequencing platforms
Source: BMC Microbiol. 2018 Nov 20;18:190. doi: 10.1186/s12866-018-1331-4 (PMC6247509; doi:10.1186/s12866-018-1331-4)
Supplement: Supplementary file 7 — Primer pairs suitable for the amplification of specific fungal phyla/subphyla. Characteristics of the primer pair and sequence coverage rate of the target group is indicated. (XLSX 19 kb) [file 12866_2018_1331_MOESM7_ESM.xlsx]

## Sheet: file 6
Additional file 7: Primer pairs suitable for the amplification of specific fungal phyla/subphyla. Characteristics of the primer pair and their sequence coverage rate of the targeted fungal taxon defined by in silico PCR is indicated.
Primer pair according to the nomenclature of Gargas & Depriest (1996)
Old primer pair name as given in the source literature
Fwd 5´end, 5´-position of the forward primer referenced to the 18S rRNA gene sequence of Saccharomyces cerevisiae (acc. No. Z75578, (James et al. 1997))
Rvs 5´end, 5´-position of the reverse primer referenced to the 18S rRNA gene sequence of Saccharomyces cerevisiae (acc. No. Z75578, (James et al. 1997))
Suggested Tm, suggested annealing temperature
0_mis, sequence coverage rate under a zero-mismatch-threshold
1_mis, sequence coverage rate under a one-mismatch scenario
Primer pair	Old primer pair name	Fwd 5'-end	Rvs 5'-end	Amplicon length (bp)	Suggested Tm (°C)	Variable region covered	Coverage rate (%)
							0_mis	1_mis
Blastocladiomycota
nu-SSU-0550-5´/nu-SSU-1430-3´	GEO3/SR15	531	1447	916	48	V4, V5, V7	96.9	96.9
nu-SSU-0550-5´/nu-SSU-1133-3´	GEO3/NS4	531	1152	621	48	V4, V5	93.8	93.8
nu-SSU-0817-5′-24/nu-SSU-1430-3´	nu-SSU-0817-5′/SR15	794	1447	653	49.5	part of V4, V5, V7	93.8	96.9
nu-SSU-0590-5´/nu-SSU-1200-3´	TW10/Nu-SSU-1196-3´	574	1219	645	51.5	V4, V5	93.8	100
nu-SSU-0566-5´/nu-SSU-1200-3´	NS31/Nu-SSU-1196-3´	546	1219	673	56	V4, V5	90.6	100
Chytridiomycota
nu-SSU-0562-5´/nu-SSU-1322-3´	AMV4.5F/AMV4.5R	544	1343	799	53	V4, V5	79.4	93.6
nu-SSU-0566-5´/nu-SSU-1322-3´	NS31/AMV4.5R	546	1343	797	56.5	V4, V5	79.2	93.8
nu-SSU-0564-5´/nu-SSU-1322-3´	P1/AMV4.5R	545	1343	798	54.5	V4, V5	79.2	93.8
nu-SSU-0313-5´/nu-SSU-1133-3´	GlomerWT0/NS4	290	1152	862	49.5	part of V2, V3, V4, V5	78.2	93.3
nu-SSU-0337-5´-20/nu-SSU-1133-3´	AU2/NS4	318	1152	834	50	V3, V4, V5	70	89.4
Cryptomycota
nu-SSU-1152-5´/nu-SSU-1729-3´	NS5/EF3	1131	1749	618	49	V7, V8, V9	74.2	86.2
nu-SSU-0337-5´-20/nu-SSU-1133-3´	AU2/NS4	318	1152	834	50	V3, V4, V5	72.3	87.2
Pezizomycotina
nu-SSU-0590-5´/nu-SSU-1200-3´	TW10/Nu-SSU-1196-3´	574	1219	645	51.5	V4, V5	88.1	93.3
nu-SSU-0562-5´/nu-SSU-1200-3´	AMV4.5F/Nu-SSU-1196-3´	544	1219	675	52.5	V4, V5	86.6	92.6
nu-SSU-0604-5´/nu-SSU-1200-3´	FF1100/Nu-SSU-1196-3´	583	1219	636	52.5	V4, V5	86.6	92.6
nu-SSU-0566-5´/nu-SSU-1200-3´	NS31/Nu-SSU-1196-3´	546	1219	673	56	V4, V5	85.9	92
nu-SSU-0323-5´/nu-SSU-1190-3´	NS26/MB2	305	1209	904	51.5	V3, V4, V5	85.7	94.4
Saccharomycotina
nu-SSU-0313-5´/nu-SSU-1190-3´	GlomerWT0/MB2	290	1209	919	52.5	part of V2, V3, V4, V5	89.5	95.5
nu-SSU-0590-5´/nu-SSU-1200-3´	TW10/Nu-SSU-1196-3´	574	1219	645	51.5	V4, V5	87.2	95.5
nu-SSU-0817-5′-24/nu-SSU-1647-3´	nu-SSU-0817-5′/FR-1	794	1664	870	44	part of V4, V5, V7, V8	85.9	91.4
nu-SSU-0323-5´/nu-SSU-1188-3´	NS26/MB2	305	1207	902	51.5	V3, V4, V5	83.7	94.9
nu-SSU-0323-5´/nu-SSU-1190-3´	NS26/MB2	305	1209	904	51.5	V3, V4, V5	83.7	94.9
Taphrinomycotina
nu-SSU-0323-5´/nu-SSU-1200-3´	NS26/Nu-SSU-1196-3´	305	1219	914	52.5	V3, V4, V5	89.9	98.6
nu-SSU-0323-5´/nu-SSU-1190-3´	NS26/MB2	305	1209	904	51.5	V3, V4, V5	88.4	97.1
nu-SSU-0323-5´/nu-SSU-1188-3´	NS26/MB2	305	1207	902	51.5	V3, V4, V5	88.4	97.1
nu-SSU-0313-5´/nu-SSU-1190-3´	GlomerWT0/MB2	290	1209	919	52.5	part of V2, V3, V4, V5	85.2	97.1
nu-SSU-0604-5´/nu-SSU-1200-3´	FF1100/Nu-SSU-1196-3´	583	1219	636	52.5	V4, V5	81.7	89
Agaricomycotina
nu-SSU-0590-5´/nu-SSU-1200-3´	TW10/Nu-SSU-1196-3´	574	1219	645	51.5	V4, V5	94.2	96.7
nu-SSU-0323-5´/nu-SSU-1200-3´	NS26/Nu-SSU-1196-3´	305	1219	914	51.5	V3, V4, V5	93.7	96.6
nu-SSU-0590-5´/nu-SSU-1538-3´-a	TW10/nu-SSU-1536-3′	574	1557	983	50.5	V4, V5	89.7	95.5
nu-SSU-0590-5´/nu-SSU-1538-3´-b	TW10/Glomer1536	574	1557	983	50.5	V4, V5	89.5	95.2
nu-SSU-0777-5´/nu-SSU-1647-3´	Basid 3/FR-1	760	1664	904	45.5	part of V4, V5, V7, V8	87.6	94.7
Pucciniomycotina
nu-SSU-0590-5´/nu-SSU-1200-3´	TW10/Nu-SSU-1196-3´	574	1219	645	51.5	V4, V5	87.5	92.8
nu-SSU-0323-5´/nu-SSU-1200-3´	NS26/Nu-SSU-1196-3´	305	1219	914	51.5	V3, V4, V5	85.9	94.3
nu-SSU-0564-5´/nu-SSU-1200-3´	P1/Nu-SSU-1196-3´	545	1219	674	54	V4, V5	80.3	93.4
nu-SSU-0566-5´/nu-SSU-1200-3´	NS31/Nu-SSU-1196-3´	546	1219	673	56	V4, V5	79.9	93.2
nu-SSU-0604-5´/nu-SSU-1200-3´	FF1100/Nu-SSU-1196-3´	583	1219	636	52.5	V4, V5	78.4	93.8
Ustilaginomycotina
nu-SSU-0590-5´/nu-SSU-1538-3´-a	TW10/nu-SSU-1536-3′	574	1557	983	50.5	V4, V5, V7, V8	95.2	97.5
nu-SSU-0590-5´/nu-SSU-1538-3´-b	TW10/Glomer1536	574	1557	983	50.5	V4, V5, V7, V8	95.1	97.5
nu-SSU-0604-5´/nu-SSU-1538-3´-a	FF1100/nu-SSU-1536-3′	583	1557	974	51.5	V4, V5, V7, V8	95	97.3
nu-SSU-0564-5´/nu-SSU-1322-3´	P1/AMV4.5R	545	1343	798	54.5	V4, V5	93.7	97.6
nu-SSU-0562-5´/nu-SSU-1322-3´	AMV4.5F/AMV4.5R	544	1343	799	53	V4, V5	93.6	97.7
Glomeromycotina
nu-SSU-0337-5´-20/nu-SSU-1133-3´	AU2/NS4	318	1152	834	50	V3, V4, V5	85.2	96.1
nu-SSU-0562-5´/nu-SSU-1322-3´	AMV4.5F/AMV4.5R	544	1343	799	53	V4, V5	83.8	91.8
nu-SSU-0564-5´/nu-SSU-1322-3´	P1/AMV4.5R	545	1343	798	54.5	V4, V5	83.6	91.2
nu-SSU-0550-5´/nu-SSU-1430-3´	GEO3/SR15	531	1447	916	48	V4, V5, V7	83.4	91.8
nu-SSU-0313-5´/nu-SSU-1133-3´	GlomerWT0/NS4	290	1152	862	49.5	part of V2, V3, V4, V5	83.3	96.1
Mucoromycotina
nu-SSU-0564-5´/nu-SSU-1200-3´	P1/Nu-SSU-1196-3´	545	1219	674	54	V4, V5	93.5	95.4
nu-SSU-0566-5´/nu-SSU-1200-3´	NS31/Nu-SSU-1196-3´	546	1219	673	52.5	V4, V5	93.5	95.4
nu-SSU-0590-5´/nu-SSU-1200-3´	TW10/Nu-SSU-1196-3´	574	1219	645	51.5	V4, V5	93.2	95.5
nu-SSU-0562-5´/nu-SSU-1200-3´	AMV4.5F/Nu-SSU-1196-3´	544	1219	675	52.5	V4, V5	91.2	95.4
nu-SSU-0604-5´/nu-SSU-1200-3´	FF1100/Nu-SSU-1196-3´	583	1219	636	52.5	V4, V5	79.4	95.5
Mortierellomycotina
nu-SSU-0817-5-24′/nu-SSU-1430-3´	nu-SSU-0817-5′/SR15	794	1447	653	49.5	part of V4, V5, V7	97.1	100
nu-SSU-0590-5´/nu-SSU-1200-3´	TW10/Nu-SSU-1196-3´	574	1219	645	51.5	V4, V5	95.4	96.3
nu-SSU-0566-5´/nu-SSU-1200-3´	NS31/Nu-SSU-1196-3´	546	1219	673	56	V4, V5	93.5	97.2
nu-SSU-0564-5´/nu-SSU-1200-3´	P1/Nu-SSU-1196-3´	545	1219	674	54	V4, V5	93.5	97.2
nu-SSU-0562-5´/nu-SSU-1200-3´	AMV4.5F/Nu-SSU-1196-3´	544	1219	675	52.5	V4, V5	90.7	97.2
Entomopthoromycotina
nu-SSU-0021-5´-18/nu-SSU-0583-3´	Nu-SSU-0021-5´/NS21	4	603	599	49	V1, V2, V3	82.4	94.1
Kickxellomycotina
nu-SSU-0566-5´/nu-SSU-1322-3´	NS31/AMV4.5R	546	1343	797	56.5	V4, V5	77.9	86.1
nu-SSU-0564-5´/nu-SSU-1322-3´	P1/AMV4.5R	545	1343	798	54.5	V4, V5	77.9	86.1
nu-SSU-0817-5′-24/nu-SSU-1430-3´	nu-SSU-0817-5′/SR15	794	1447	653	49.5	part of V4, V5, V7	77.6	85.3
nu-SSU-0562-5´/nu-SSU-1322-3´	AMV4.5F/AMV4.5R	544	1343	799	53	V4, V5	77	86.9
Zoopagomycotina
nu-SSU-0313-5´/nu-SSU-1133-3´	GlomerWT0/NS4	290	1152	862	49.5	part of V2, V3, V4, V5	79.2	91.7
nu-SSU-0564-5´/nu-SSU-1200-3´	P1/Nu-SSU-1196-3´	545	1219	674	54	V4, V5	79.2	80.8
