# Supplementary material for: A comprehensive fungi-specific 18S rRNA gene sequence primer toolkit suited for diverse research issues and sequencing platforms
Source: BMC Microbiol. 2018 Nov 20;18:190. doi: 10.1186/s12866-018-1331-4 (PMC6247509; doi:10.1186/s12866-018-1331-4)
Supplement: Supplementary file 8 — List of the designed annealing blocking oligonucleotides for the eukaryotic groups Stramenopiles, Alveolata, Rhizaria and Telonema. Characteristics and sequence coverage rates of fungal and non-fungal eukaryotic groups are given. (XLSX 11 kb) [file 12866_2018_1331_MOESM8_ESM.xlsx]

## Sheet: Table_Blocking_Oligos
Additional file 8: List of the designed annealing blocking oligonucleotides for the eukaryotic groups Alveolata, Rhizaria, Stramenopiles and Telonema. Characteristics and coverage rate of fungal and non-fungal eukaryotic sequences is given.
Complement primer, sequence complement to the indicated primer
# of shared nt, number of identical nucleotides shared by primer and blocking oligo sequence
5´end, 5´ primer position referenced to the 18S rRNA gene sequence of Saccharomyces cerevisiae (acc. No. Z75578, (James et al. 1997))
3´end, 3´ primer position referenced to the 18S rRNA gene sequence of Saccharomyces cerevisiae (acc. No. Z75578, (James et al. 1997))
Tm basic, the basic melting temperature (Tm) in °C calculated with the program OligoCalc
Fungi %, % coverage for Fungi
Non-Fungi%, % coverage for non-Fungi
Target group	Blocking oligo sequence	Complement primer	# of shared nt	5´-end	3´-end	Tm Basic (°C)	Length (bp)	GC (%)	Fungi (%)	Non-fungal eukaryotes (%)	Blasto- cladiomycota (%)	Chytridio- mycota (%)	Crypto- mycota (%)	Asco- mycota (%)	Basidio- mycota (%)	Glomero- mycotina (%)	Mucoro- mycotina (%)	Entomopthoro- mycotina (%)	Kickxello- mycotina (%)	Zoopago- mycotina (%)		Alveolata (%)	Rhizaria (%)	Stramenopiles (%)	Telonema (%)	Amoebozoa (%)	Archaeplastida (%)	Centrohelida (%)	Excavata (%)	Haptophyta (%)	Picozoa (%)	Cryptophyceae (%)	Choanoflagellida (%)	Filasterea (%)	Metazoa (%)
Alveolata	gtcgctcctaccgattga	nu-SSU-1647-3´	16	1642	1659	50.3	18	56	0.1	18.6761	0	0.3	0.8	0	0.1	0.4	0	0	0	4.3		52.6	6.3	0.9	3.3	34.9	63.9	80	3.5	80.4	7.5	52.3	0	0	0.1
Rhizaria	ttaacgaacgagacctcga	nu-SSU-1333-5´	15	1319	1337	48.9	19	47	0	0.998459	0	0	0.6	0	0	0	0	0	0	0		0	24.3	0.3	0	0.5	0.1	0	0	0	2.3	0	0	0	0
Stramenopiles	tcgcacctaccgattgaa	nu-SSU-1647-3´	14	1643	1660	48	18	50	0	4.4984	0	0.3	0	0	0	0	0	0	0	0		0.5	0.3	77.1	1.7	0.1	0.1	0	0.2	1.1	0	2	0	6.3	0
Telonema	gaccttaacctactaaatagtta	nu-SSU-1333-5´	4	1330	1352	48.1	23	30	0	0.197727	0	0	0	0	0	0	0	0	0	0		0.3	0	0	39.2	0.4	0.1	0	0	0	0	3.6	5.6	38.9	0
