# Supplementary material for: A comprehensive fungi-specific 18S rRNA gene sequence primer toolkit suited for diverse research issues and sequencing platforms
Source: BMC Microbiol. 2018 Nov 20;18:190. doi: 10.1186/s12866-018-1331-4 (PMC6247509; doi:10.1186/s12866-018-1331-4)
Supplement: Supplementary file 9 — Information on sequence generation and downstream analysis process. (XLSX 9 kb) [file 12866_2018_1331_MOESM9_ESM.xlsx]

## Sheet: Table_Number_of_Sequences
Additional file 9: Information on sequence generation and downstream analysis process.
Raw read pairs, number of demultiplex read pairs as delivered from the sequencing center
Merged total reads, remaining reads number after primer and adapter removal and joining forward and reverse reads
Quality control total reads, remaining reads number after quality control
Fungal sequences, number of sequences taxonomically assigned as Fungi by the SILVAngs pipeline v 1.6 (Quast et al. 2013) based on the SILVA non-redundant database, setting sequence similarity threshold to 98% and discarding OTUs represented by less than 5 sequence reads
Sample name	Raw read pairs	Merged total reads	Quality control total reads	Fungal sequences
OSD28	101392	99117	91966	85346
OSD28_BlockOligos	236617	232379	224873	186959
OSD36	73844	72530	68379	47195
OSD36_BlockOligos	1042068	1023545	997521	495150
HR48	103395	101796	99116	10155
HR48_BlockOligos	34615	32552	33705	21234
Brackish water	105517	104911	101367	17401
Freshwater	43989	43857	42452	8339
Sediment	98917	95545	86055	25297
