# Supplementary material for: A comprehensive fungi-specific 18S rRNA gene sequence primer toolkit suited for diverse research issues and sequencing platforms
Source: BMC Microbiol. 2018 Nov 20;18:190. doi: 10.1186/s12866-018-1331-4 (PMC6247509; doi:10.1186/s12866-018-1331-4)
Supplement: Supplementary file 10 — UniFrac pairwise permutation test. The effect of blocking oligos (BO) and amount of co-amplified sequences on fungal community structure was tested. Bonferroni-corrected p-values are reported. Source datasets were the subsampled and non-subsampled community data of samples OSD28, OSD28_BO, OSD36, OSD36_BO, HR48, HR48_BO. *significant difference of fungal assemblage (p < 0.05). (XLSX 10 kb) [file 12866_2018_1331_MOESM10_ESM.xlsx]

## Sheet: UniFrac_Tests
Additional file 10: Results of the UniFrac pairwise permutation test.
The effect of blocking oligos (BO) and amount of co-amplified sequences on fungal community structure was tested. Bonferroni-corrected p-values are reported. Source datasets were the subsampled and non-subsampled community data of samples OSD28, OSD28_BO, OSD36, OSD36_BO, HR48, HR48_BO.
	Subsampled	Non-subsampled
	dataset
UniFrac Weighted
OSD28/OSD28_BO	1	0.56886
OSD36/OSD36_BO	1	0.8325
HR48/HR48_BO	0.5524	0.01*
UniFrac Unweighted
OSD28/OSD28_BO	0.6515	0.3121
OSD36/OSD36_BO	1	0.9241
HR48/HR48_BO	0.2737	0.03*
*significant difference of fungal assemblage
